# Supplementary material for: The genetic history of Cochin Jews from India
Source: Hum Genet. 2016 Jul 4;135(10):1127–43. doi: 10.1007/s00439-016-1698-y (PMC5020127; doi:10.1007/s00439-016-1698-y)
Supplement: Supplementary file 1 — Supplementary material 1 (XLSX 106 kb) [file 439_2016_1698_MOESM1_ESM.xlsx]

## Sheet: Table S1
Table S1. Samples and populations used in the current study and their annotations.
Indian population in bold letters are those definedas populations along the ANI-ASI incline (following Moorjani et al., AJHG 2013).
	Population	Population ID	No. of samples (before QC)	No. of samples (after QC)
Jewish populations	Cochin Jews	Cochin	27	21
	Bene Israel	Bene	19	18
	Algerian Jews	ALGJ	24	23
	Ashkenazi Jews	ASHJ	36	32
	Djerban Jews	DJEJ	18	10
	Georgian Jews	GEOJ	15	13
	Greek Jews	GRKJ	60	45
	Iranian Jews	IRNJ	118	21
	Iraqi Jews	IRQJ	40	23
	Italian Jews	ITAJ	28	13
	Libyan Jews	LIBJ	38	36
	Moroccan Jews	MORJ	38	33
	Syrian Jews	SYRJ	33	21
	Tunisian Jews	TUNJ	29	25
	Turkish Jews	TURJ	19	19
	Yemenite Jews	YMNJ	36	34
	Total (Jewish populations)		578	387
Indian populations	Adi-Dravider	Adi-Dravider	5	5
	Aonaga	Aonaga	4	4
	Bhil	Bhil	17	17
	Bhumij	Bhumij	5	5
	Birhor	Birhor	4	4
	Brahmin	Brahmin	15	9
	Changapa	Changapa	5	5
	Chenchu	Chenchu	6	3
	Gond	Gond	14	13
	Gounder	Gounder	5	5
	Great_Andamanese	Great_Andamanese	7	4
	Ho	Ho	5	5
	Jains	Jains	5	5
	Kallar	Kallar	5	5
	Kamsali	Kamsali	4	4
	Kashmiri_Pandit	Kashmiri_Pandit	20	15
	Kattunayakkan	Kattunayakkan	5	5
	Kharia	Kharia	6	6
	Korku	Korku	4	3
	Kshatriya	Kshatriya	20	14
	Kuruchiyan	Kuruchiyan	5	5
	Lodi	Lodi	5	5
	Madiga	Madiga	19	13
	Mala	Mala	18	12
	Malai_Kuravar	Malai_Kuravar	5	5
	Malli	Malli	5	5
	Meghawal	Meghawal	5	5
	Minicoy	Minicoy	5	5
	Munda	Munda	5	5
	Naidu	Naidu	4	4
	Narikkuravar	Narikkuravar	5	3
	Nysha	Nysha	4	4
	Onge	Onge	9	2
	Palliyar	Palliyar	5	5
	Paniyas	Paniyas	5	5
	Sahariya	Sahariya	4	4
	Santhal	Santhal	7	7
	Satnami	Satnami	4	4
	Sherpa	Sherpa	5	5
	Siddi	Siddi	14	14
	Srivastava	Srivastava	2	2
	Subba	Subba	5	5
	Tharu	Tharu	9	9
	Tibet-refugees	Tibet-refugees	5	5
	Vaish	Vaish	4	4
	Vedda	Vedda	4	2
	Velama	Velama	4	4
	Vysya	Vysya	20	14
	Total (Indian populations)		352	298
Pakistani populations	Balochi	Balochi	5	5
	Brahui	Brahui	5	5
	Makrani	Makrani	5	4
	Sindhi	Sindhi	5	4
	Pathan	Pathan	5	5
	Burusho	Burusho	5	5
	Hazara	Hazara	5	5
	Uygur	Uygur	5	5
	Kalash	Kalash	5	5
	Total (Pakistani populations)		45	43
HapMap3 and Coriell populations	African Americans (Coriell Institute)	AA	97	81
	African ancestry in Southwest USA	ASW	47	47
	Utah residents with ancestry from northern and western Europe	CEU	110	94
	Han Chinese in Beijing, China	CHB	88	74
	Chinese in Metropolitan Denver, Colorado	CHD	86	79
	Gujarati Indians in Houston, Texas	GIH	85	75
	Japanese in Tokyo, Japan	JPT	87	78
	Luhya in Webuye, Kenya	LWK	78	72
	Mexican American (Coriell Institute)	MA	90	84
	Mexican ancestry in Los Angeles, California	MEX	53	46
	Maasai in Kinyawa, Kenya	MKK	140	97
	Toscans in Italy	TSI	87	85
	Yoruba in Ibadan, Nigeria	YRI	110	101
	Total (HapMap3 and Coriell populations)		1158	1013
Middle Eastern populations	Druze	Druze	5	5
	Bedouin	Bedouin	5	5
	Palestinians	Palestinians	5	5
	Total (Middle Eastern populations)		15	15
	Total (all samples)		2148	1756

## Sheet: Table S2
Table S2. Autosomal Fst values between Jewish and Indian populations
	IRNJ	ASHJ	ITAJ	TURJ	IRQJ	SYRJ	GRKJ	DJEJ	MORJ	LIBJ	TUNJ	ALGJ	Cochin	YMNJ	GEOJ	Bene	Adi-Dravider	Bhil	Bhumij	Birhor	Brahmin	Changapa	Gond	Ho	Jains	Kallar	Kattunayakkan	Korku	Kshatriya	Kuruchiyan	Gounder	Madiga	Malai_Kuravar	Mala	Malli	Minicoy	Munda	Narikkuravar	Palliyar	Kashmiri_Pandit	Paniyas	Sherpa	Siddi	Subba	Tibet-refugees	Vedda	Vysya	Tharu	Meghawal
IRNJ	0	0.0162953	0.0200705	0.0173221	0.0174914	0.0186629	0.0180663	0.0269014	0.0206853	0.0255332	0.0225665	0.0202223	0.0451748	0.0230313	0.0177467	0.0457574	0.0573521	0.0514267	0.0778469	0.0920793	0.0344328	0.100661	0.069018	0.0780122	0.0469027	0.0542148	0.0748155	0.0715453	0.0344484	0.0507662	0.046679	0.0555577	0.0732736	0.0554311	0.0504231	0.0514529	0.072608	0.0808883	0.0784415	0.0313832	0.105505	0.0953748	0.094012	0.113545	0.108081	0.0658898	0.062046	0.0458492	0.0405659
ASHJ	0.0162953	0	0.0107326	0.0070115	0.0155475	0.0112099	0.0084598	0.0180945	0.0118751	0.0176343	0.0143914	0.0114751	0.0413563	0.0181336	0.0130944	0.0414528	0.0543975	0.0471748	0.0728151	0.0871705	0.0300186	0.0939037	0.064093	0.0730534	0.0434125	0.0513599	0.0708425	0.0666296	0.030368	0.047118	0.0437387	0.0521895	0.0694188	0.0520694	0.0469962	0.0476902	0.0678332	0.0773484	0.0743211	0.0274857	0.100821	0.0893484	0.0889822	0.106748	0.101414	0.0619967	0.058992	0.0416421	0.0363593
ITAJ	0.0200705	0.0107326	0	0.006587	0.0144125	0.0095878	0.0067853	0.0167466	0.0106162	0.0149385	0.0121465	0.0099434	0.0418158	0.015854	0.0122862	0.0418891	0.0551692	0.0481887	0.0741358	0.0884959	0.0309576	0.0959956	0.065024	0.0741184	0.0438186	0.0519958	0.0716937	0.0679257	0.0310245	0.0476053	0.044456	0.0525029	0.0698431	0.0526662	0.0472269	0.0486423	0.0687693	0.0778198	0.0753575	0.0285162	0.101668	0.0912428	0.087929	0.109261	0.104084	0.0628302	0.0592215	0.0425776	0.0369539
TURJ	0.0173221	0.0070115	0.006587	0	0.0093571	0.0038979	0.0012232	0.011692	0.0046393	0.0094878	0.0065936	0.0041083	0.0362531	0.0104697	0.0065384	0.0357471	0.0494796	0.0422509	0.0681735	0.0825949	0.025254	0.0902248	0.0594985	0.0683359	0.0382042	0.0463268	0.0664203	0.0620522	0.0251801	0.0423503	0.0388455	0.0472652	0.0645323	0.0470985	0.0417445	0.0430035	0.0633624	0.0720075	0.0697235	0.0220661	0.096207	0.0856046	0.0835018	0.103326	0.0980697	0.0573858	0.0540821	0.0368913	0.0314483
IRQJ	0.0174914	0.0155475	0.0144125	0.0093571	0	0.0092045	0.0095747	0.0192985	0.0125893	0.0171468	0.0140254	0.0118352	0.0391909	0.0147044	0.0106839	0.0394012	0.0523893	0.0453687	0.0725178	0.0871099	0.0287635	0.0955976	0.06296	0.0723622	0.0411326	0.0483892	0.0696557	0.0660643	0.0283752	0.0445141	0.0409248	0.0500723	0.0670283	0.0502048	0.0446387	0.0461722	0.0672286	0.0747955	0.0730041	0.0250554	0.100329	0.0899091	0.088919	0.108423	0.103221	0.0602464	0.0564558	0.0402494	0.0345339
SYRJ	0.0186629	0.0112099	0.0095878	0.0038979	0.0092045	0	0.0038861	0.0140749	0.0068904	0.0118456	0.0086809	0.006344	0.0369612	0.0110544	0.0076237	0.0366738	0.0502394	0.0433654	0.0696074	0.0839629	0.0260964	0.0918647	0.0606808	0.069838	0.0385758	0.046611	0.0669697	0.0634552	0.0260046	0.0425154	0.038924	0.0479561	0.0653603	0.0479649	0.0425295	0.0437806	0.0645281	0.0733618	0.070471	0.0231107	0.097363	0.0871744	0.085351	0.104996	0.100095	0.0582358	0.0546491	0.0378512	0.0322146
GRKJ	0.0180663	0.0084598	0.0067853	0.0012232	0.0095747	0.0038861	0	0.0117897	0.0046071	0.0092992	0.0064262	0.004264	0.0362533	0.010344	0.006665	0.0359073	0.0495406	0.0424615	0.068663	0.0829864	0.0251925	0.0907849	0.0597438	0.0689148	0.038431	0.0464185	0.0662237	0.0625724	0.0253828	0.0421441	0.0388783	0.0473996	0.0646776	0.0471658	0.0418432	0.0428349	0.0637392	0.071835	0.0698787	0.0223016	0.0961735	0.0857723	0.0836467	0.103719	0.0984935	0.0573943	0.0541991	0.0370493	0.0317813
DJEJ	0.0269014	0.0180945	0.0167466	0.011692	0.0192985	0.0140749	0.0117897	0	0.0136575	0.0084313	0.0042467	0.01229	0.0462908	0.0191748	0.0171984	0.0459437	0.0588651	0.0522414	0.0778044	0.09275	0.0356729	0.0996473	0.0686673	0.077962	0.0484941	0.0555008	0.0752944	0.0718345	0.0355618	0.0514443	0.0482682	0.0565851	0.0746504	0.0563761	0.0514807	0.0523902	0.0725291	0.0821501	0.0786024	0.0327938	0.105002	0.0948877	0.0887884	0.112839	0.107242	0.0659457	0.0634321	0.0462811	0.0417159
MORJ	0.0206853	0.0118751	0.0106162	0.0046393	0.0125893	0.0068904	0.0046071	0.0136575	0	0.0117411	0.0084133	0.0025747	0.0386102	0.0124342	0.0096303	0.0385338	0.0513974	0.0447373	0.0702197	0.0851784	0.0279902	0.0931884	0.0614467	0.0703726	0.0408222	0.0484879	0.0680278	0.0643351	0.0279447	0.0442879	0.0413133	0.0493747	0.0670867	0.0491935	0.0443296	0.0451391	0.0655407	0.0741306	0.071427	0.0251305	0.0982491	0.0877702	0.0829729	0.105621	0.100685	0.0589496	0.0566782	0.0392175	0.0343364
LIBJ	0.0255332	0.0176343	0.0149385	0.0094878	0.0171468	0.0118456	0.0092992	0.0084313	0.0117411	0	0.003397	0.0099219	0.0434725	0.0162718	0.0148336	0.0430836	0.0559406	0.0494857	0.0750234	0.089764	0.0332652	0.0977099	0.066084	0.0752459	0.0455889	0.0529212	0.0729281	0.0692031	0.0330489	0.0490263	0.0461717	0.0540076	0.0716557	0.0538968	0.0493876	0.0498014	0.0702713	0.0797026	0.0758353	0.0301717	0.102746	0.0927374	0.0853883	0.110216	0.105163	0.0643887	0.0611719	0.044198	0.0388809
TUNJ	0.0225665	0.0143914	0.0121465	0.0065936	0.0140254	0.0086809	0.0064262	0.0042467	0.0084133	0.003397	0	0.0066946	0.0407157	0.0137464	0.0117595	0.0404981	0.0535461	0.0470267	0.0725974	0.087109	0.0300333	0.0947025	0.0636541	0.0725133	0.043428	0.0505684	0.0702224	0.0665141	0.030412	0.0464391	0.0436759	0.0514642	0.0693086	0.0512851	0.0463803	0.0474054	0.0674306	0.0768439	0.0732726	0.0275535	0.100152	0.0898374	0.0834326	0.107233	0.102183	0.0615528	0.0585272	0.0412615	0.0366346
ALGJ	0.0202223	0.0114751	0.0099434	0.0041083	0.0118352	0.006344	0.004264	0.01229	0.0025747	0.0099219	0.0066946	0	0.0377538	0.0119162	0.0091792	0.0379517	0.0511472	0.0438348	0.0696125	0.0839637	0.0273645	0.091899	0.060747	0.0695321	0.0398394	0.0480388	0.0674031	0.0635301	0.0272778	0.0435104	0.0406988	0.048496	0.0664246	0.0484011	0.0431969	0.0444314	0.0645989	0.0735828	0.070872	0.0243775	0.0973144	0.0868693	0.0824329	0.104677	0.0996021	0.058197	0.0559044	0.0385251	0.0335195
Cochin	0.0451748	0.0413563	0.0418158	0.0362531	0.0391909	0.0369612	0.0362533	0.0462908	0.0386102	0.0434725	0.0407157	0.0377538	0	0.0417115	0.0353184	0.0339957	0.0211209	0.0185027	0.0366961	0.0518714	0.0153669	0.0690353	0.0279569	0.0360204	0.0222941	0.021872	0.0378211	0.0310666	0.0143189	0.0191357	0.0175466	0.0195265	0.040921	0.0195397	0.0233097	0.0214849	0.0321712	0.0519033	0.0396188	0.0155475	0.0645271	0.0630587	0.0821762	0.0793707	0.0763232	0.0321924	0.0293688	0.016024	0.0178712
YMNJ	0.0230313	0.0181336	0.015854	0.0104697	0.0147044	0.0110544	0.010344	0.0191748	0.0124342	0.0162718	0.0137464	0.0119162	0.0417115	0	0.0136829	0.0417623	0.0551154	0.0489296	0.074059	0.0882635	0.0336238	0.096133	0.064874	0.0741139	0.0455796	0.0521432	0.0715673	0.0675898	0.0330853	0.0485401	0.0446889	0.0529351	0.0710454	0.0530233	0.0478508	0.048805	0.0686686	0.0784671	0.0747177	0.0304915	0.101385	0.0911251	0.0829815	0.109026	0.103804	0.0627236	0.0605379	0.0436604	0.0390816
GEOJ	0.0177467	0.0130944	0.0122862	0.0065384	0.0106839	0.0076237	0.006665	0.0171984	0.0096303	0.0148336	0.0117595	0.0091792	0.0353184	0.0136829	0	0.0362426	0.048349	0.0413311	0.0678327	0.0830463	0.024186	0.0908313	0.0592745	0.0682929	0.0365	0.0444073	0.0652572	0.0618243	0.0240534	0.040411	0.0368598	0.0461103	0.0634776	0.0461554	0.0406574	0.0417821	0.0627433	0.0712329	0.068627	0.0206428	0.0962711	0.0856764	0.0869384	0.103586	0.0984407	0.056123	0.0520215	0.0360824	0.031011
Bene	0.0457574	0.0414528	0.0418891	0.0357471	0.0394012	0.0366738	0.0359073	0.0459437	0.0385338	0.0430836	0.0404981	0.0379517	0.0339957	0.0417623	0.0362426	0	0.0335836	0.0297622	0.0501658	0.0646367	0.0239049	0.0806402	0.0405095	0.0498413	0.0316694	0.0337743	0.0505577	0.0445151	0.0232167	0.0304175	0.0284961	0.0314535	0.0518561	0.0317459	0.0336558	0.0321737	0.0450943	0.0622457	0.0519524	0.0235761	0.0775864	0.0750069	0.0877599	0.0917887	0.0885676	0.0442655	0.0407355	0.0265757	0.0263957
Adi-Dravider	0.0573521	0.0543975	0.0551692	0.0494796	0.0523893	0.0502394	0.0495406	0.0588651	0.0513974	0.0559406	0.0535461	0.0511472	0.0211209	0.0551154	0.048349	0.0335836	0	0.0067092	0.0185547	0.0329542	0.01218	0.0575171	0.0090958	0.0175744	0.0160104	0.0109844	0.0206104	0.0132527	0.0112586	0.008427	0.0092985	0.0048042	0.0285845	0.004332	0.0148017	0.0116764	0.0144834	0.0419801	0.0212833	0.01494	0.0450597	0.0516603	0.0796653	0.067651	0.0649045	0.0197528	0.0180447	0.0065769	0.01218
Bhil	0.0514267	0.0471748	0.0481887	0.0422509	0.0453687	0.0433654	0.0424615	0.0522414	0.0447373	0.0494857	0.0470267	0.0438348	0.0185027	0.0489296	0.0413311	0.0297622	0.0067092	0	0.0180721	0.0322156	0.0085756	0.0564338	0.0088724	0.0166399	0.011992	0.0096539	0.021916	0.0125972	0.0066753	0.0068407	0.0072472	0.0042323	0.0277681	0.0038745	0.0133281	0.0098534	0.0134024	0.0394258	0.0225766	0.0100953	0.0466198	0.0504381	0.0761345	0.0658562	0.0628767	0.0188718	0.0160664	0.0028429	0.0071892
Bhumij	0.0778469	0.0728151	0.0741358	0.0681735	0.0725178	0.0696074	0.068663	0.0778044	0.0702197	0.0750234	0.0725974	0.0696125	0.0366961	0.074059	0.0678327	0.0501658	0.0185547	0.0180721	0	0.0211107	0.0275612	0.0491382	0.007717	0.0055636	0.0311215	0.0238073	0.0280366	0.0084656	0.025925	0.0214324	0.0242046	0.01613	0.0425677	0.0162564	0.0283151	0.0230643	0.0032949	0.0554666	0.0279323	0.0312049	0.0497548	0.0460328	0.0874881	0.0559126	0.0540723	0.0320102	0.0309431	0.0164738	0.0272858
Birhor	0.0920793	0.0871705	0.0884959	0.0825949	0.0871099	0.0839629	0.0829864	0.09275	0.0851784	0.089764	0.087109	0.0839637	0.0518714	0.0882635	0.0830463	0.0646367	0.0329542	0.0322156	0.0211107	0	0.0427366	0.0638483	0.022533	0.0210211	0.0457622	0.0386716	0.0413071	0.0217085	0.0406199	0.0363879	0.0394492	0.0308449	0.0566769	0.0310815	0.0434686	0.0373092	0.0186869	0.0689817	0.0424873	0.0460042	0.061735	0.0599341	0.101617	0.070016	0.0679117	0.0441037	0.0462616	0.0314655	0.0420388
Brahmin	0.0344328	0.0300186	0.0309576	0.025254	0.0287635	0.0260964	0.0251925	0.0356729	0.0279902	0.0332652	0.0300333	0.0273645	0.0153669	0.0336238	0.024186	0.0239049	0.01218	0.0085756	0.0275612	0.0427366	0	0.0596483	0.0192237	0.0281325	0.0107862	0.0130209	0.028461	0.0222748	0.0015569	0.0094167	0.0088948	0.0100282	0.0309543	0.0098236	0.0132036	0.0114739	0.0236074	0.0404517	0.031636	0.0025555	0.0562185	0.0535698	0.0742126	0.0709579	0.066518	0.0228254	0.0188981	0.0055557	0.0061668
Changapa	0.100661	0.0939037	0.0959956	0.0902248	0.0955976	0.0918647	0.0907849	0.0996473	0.0931884	0.0977099	0.0947025	0.091899	0.0690353	0.096133	0.0908313	0.0806402	0.0575171	0.0564338	0.0491382	0.0638483	0.0596483	0	0.0453777	0.0438775	0.065298	0.0604631	0.064775	0.0446648	0.0578998	0.0581068	0.0598314	0.0552732	0.080075	0.0553967	0.0629094	0.0558583	0.0456025	0.090791	0.066664	0.0592444	0.088136	0.0093069	0.108845	0.0119373	0.0006101	0.066287	0.0701249	0.0508918	0.060699
Gond	0.069018	0.064093	0.065024	0.0594985	0.06296	0.0606808	0.0597438	0.0686673	0.0614467	0.066084	0.0636541	0.060747	0.0279569	0.064874	0.0592745	0.0405095	0.0090958	0.0088724	0.007717	0.022533	0.0192237	0.0453777	0	0.0039769	0.022528	0.0144511	0.0185651	0.003086	0.0173948	0.0123648	0.0149434	0.0071436	0.032912	0.0067416	0.0200573	0.0145009	0.0044504	0.0468503	0.0186566	0.0225957	0.0417157	0.0411589	0.0811756	0.0526189	0.0502984	0.0211852	0.0223997	0.0077198	0.0181562
Ho	0.0780122	0.0730534	0.0741184	0.0683359	0.0723622	0.069838	0.0689148	0.077962	0.0703726	0.0752459	0.0725133	0.0695321	0.0360204	0.0741139	0.0682929	0.0498413	0.0175744	0.0166399	0.0055636	0.0210211	0.0281325	0.0438775	0.0039769	0	0.0312667	0.0231777	0.025425	0.0056217	0.0257129	0.0202201	0.0239033	0.0147281	0.0414425	0.0141738	0.0275251	0.0213563	0.0023779	0.0543055	0.0242645	0.0310527	0.0458484	0.041174	0.0868169	0.0506063	0.0483798	0.0284189	0.0305802	0.0147804	0.0267442
Jains	0.0469027	0.0434125	0.0438186	0.0382042	0.0411326	0.0385758	0.038431	0.0484941	0.0408222	0.0455889	0.043428	0.0398394	0.0222941	0.0455796	0.0365	0.0316694	0.0160104	0.011992	0.0311215	0.0457622	0.0107862	0.065298	0.022528	0.0312667	0	0.0175809	0.0337721	0.0260451	0.0089707	0.0127194	0.0134613	0.0136877	0.0361461	0.0131951	0.0183762	0.0162882	0.0260941	0.0457641	0.0348646	0.0109464	0.0607108	0.0591977	0.0802639	0.0759006	0.0726282	0.0268005	0.0227703	0.0099182	0.0136446
Kallar	0.0542148	0.0513599	0.0519958	0.0463268	0.0483892	0.046611	0.0464185	0.0555008	0.0484879	0.0529212	0.0505684	0.0480388	0.021872	0.0521432	0.0444073	0.0337743	0.0109844	0.0096539	0.0238073	0.0386716	0.0130209	0.0604631	0.0144511	0.0231777	0.0175809	0	0.0258867	0.0184128	0.0111434	0.0106879	0.0101241	0.0088669	0.031819	0.0086533	0.0159642	0.0135299	0.0194261	0.0445589	0.0261269	0.0144283	0.0518756	0.0549818	0.0808217	0.0704486	0.0680437	0.0229881	0.0202037	0.0092641	0.0138466
Kattunayakkan	0.0748155	0.0708425	0.0716937	0.0664203	0.0696557	0.0669697	0.0662237	0.0752944	0.0680278	0.0729281	0.0702224	0.0674031	0.0378211	0.0715673	0.0652572	0.0505577	0.0206104	0.021916	0.0280366	0.0413071	0.028461	0.064775	0.0185651	0.025425	0.0337721	0.0258867	0	0.0229656	0.0277473	0.0238711	0.0253383	0.0198184	0.0440383	0.0192144	0.0307686	0.0266862	0.0229181	0.0568959	0.0224554	0.0320606	0.0420466	0.0597901	0.0902965	0.0737533	0.0706368	0.0327989	0.034231	0.0205266	0.0288732
Korku	0.0715453	0.0666296	0.0679257	0.0620522	0.0660643	0.0634552	0.0625724	0.0718345	0.0643351	0.0692031	0.0665141	0.0635301	0.0310666	0.0675898	0.0618243	0.0445151	0.0132527	0.0125972	0.0084656	0.0217085	0.0222748	0.0446648	0.003086	0.0056217	0.0260451	0.0184128	0.0229656	0	0.0206787	0.0152469	0.0190792	0.0110814	0.0362227	0.0105163	0.0230664	0.0172226	0.0043588	0.0486187	0.0224601	0.0258021	0.0452387	0.0412903	0.0827271	0.0517139	0.0498901	0.0250512	0.0260264	0.0117067	0.0215685
Kshatriya	0.0344484	0.030368	0.0310245	0.0251801	0.0283752	0.0260046	0.0253828	0.0355618	0.0279447	0.0330489	0.030412	0.0272778	0.0143189	0.0330853	0.0240534	0.0232167	0.0112586	0.0066753	0.025925	0.0406199	0.0015569	0.0578998	0.0173948	0.0257129	0.0089707	0.0111434	0.0277473	0.0206787	0	0.0074377	0.0063797	0.0085003	0.0294042	0.0079642	0.0114568	0.0099869	0.0212818	0.0391364	0.0291944	0.0019791	0.0553489	0.0517129	0.073434	0.0687544	0.0656239	0.0214184	0.0168122	0.003769	0.0050985
Kuruchiyan	0.0507662	0.047118	0.0476053	0.0423503	0.0445141	0.0425154	0.0421441	0.0514443	0.0442879	0.0490263	0.0464391	0.0435104	0.0191357	0.0485401	0.040411	0.0304175	0.008427	0.0068407	0.0214324	0.0363879	0.0094167	0.0581068	0.0123648	0.0202201	0.0127194	0.0106879	0.0238711	0.0152469	0.0074377	0	0.0090288	0.0067009	0.0291043	0.0060621	0.0135409	0.0113506	0.0164229	0.0414526	0.0254667	0.0104383	0.0497952	0.0520365	0.077935	0.0679637	0.0653823	0.0199679	0.0170194	0.0058058	0.0095864
Gounder	0.046679	0.0437387	0.044456	0.0388455	0.0409248	0.038924	0.0388783	0.0482682	0.0413133	0.0461717	0.0436759	0.0406988	0.0175466	0.0446889	0.0368598	0.0284961	0.0092985	0.0072472	0.0242046	0.0394492	0.0088948	0.0598314	0.0149434	0.0239033	0.0134613	0.0101241	0.0253383	0.0190792	0.0063797	0.0090288	0	0.0078821	0.0291293	0.0068665	0.0136031	0.011212	0.0193189	0.0431061	0.0258109	0.009711	0.0513241	0.0528658	0.0771764	0.0703747	0.0666575	0.0212246	0.0176123	0.0060431	0.0095007
Madiga	0.0555577	0.0521895	0.0525029	0.0472652	0.0500723	0.0479561	0.0473996	0.0565851	0.0493747	0.0540076	0.0514642	0.048496	0.0195265	0.0529351	0.0461103	0.0314535	0.0048042	0.0042323	0.01613	0.0308449	0.0100282	0.0552732	0.0071436	0.0147281	0.0136877	0.0088669	0.0198184	0.0110814	0.0085003	0.0067009	0.0078821	0	0.0270336	0.0020705	0.0130927	0.009674	0.0117798	0.039414	0.020298	0.0128234	0.0442518	0.0493156	0.077509	0.0645927	0.06162	0.0188825	0.0161719	0.003726	0.009419
Malai_Kuravar	0.0732736	0.0694188	0.0698431	0.0645323	0.0670283	0.0653603	0.0646776	0.0746504	0.0670867	0.0716557	0.0693086	0.0664246	0.040921	0.0710454	0.0634776	0.0518561	0.0285845	0.0277681	0.0425677	0.0566769	0.0309543	0.080075	0.032912	0.0414425	0.0361461	0.031819	0.0440383	0.0362227	0.0294042	0.0291043	0.0291293	0.0270336	0	0.0273237	0.0351606	0.0328628	0.0377943	0.0623946	0.0447072	0.0331481	0.0682691	0.0734576	0.0968782	0.0895995	0.0862304	0.0421628	0.0389294	0.0273697	0.0322337
Mala	0.0554311	0.0520694	0.0526662	0.0470985	0.0502048	0.0479649	0.0471658	0.0563761	0.0491935	0.0538968	0.0512851	0.0484011	0.0195397	0.0530233	0.0461554	0.0317459	0.004332	0.0038745	0.0162564	0.0310815	0.0098236	0.0553967	0.0067416	0.0141738	0.0131951	0.0086533	0.0192144	0.0105163	0.0079642	0.0060621	0.0068665	0.0020705	0.0273237	0	0.0133417	0.0096205	0.011562	0.039752	0.0195723	0.0123405	0.0433559	0.0492531	0.0778906	0.0646384	0.0624169	0.0178141	0.0155629	0.0034002	0.0097919
Malli	0.0504231	0.0469962	0.0472269	0.0417445	0.0446387	0.0425295	0.0418432	0.0514807	0.0443296	0.0493876	0.0463803	0.0431969	0.0233097	0.0478508	0.0406574	0.0336558	0.0148017	0.0133281	0.0283151	0.0434686	0.0132036	0.0629094	0.0200573	0.0275251	0.0183762	0.0159642	0.0307686	0.0230664	0.0114568	0.0135409	0.0136031	0.0130927	0.0351606	0.0133417	0	0.0165037	0.0243373	0.0467523	0.0316772	0.0145061	0.0569006	0.0573014	0.078912	0.0730486	0.0705896	0.0272917	0.024019	0.0114813	0.0136017
Minicoy	0.0514529	0.0476902	0.0486423	0.0430035	0.0461722	0.0437806	0.0428349	0.0523902	0.0451391	0.0498014	0.0474054	0.0444314	0.0214849	0.048805	0.0417821	0.0321737	0.0116764	0.0098534	0.0230643	0.0373092	0.0114739	0.0558583	0.0145009	0.0213563	0.0162882	0.0135299	0.0266862	0.0172226	0.0099869	0.0113506	0.011212	0.009674	0.0328628	0.0096205	0.0165037	0	0.0180697	0.043941	0.0271508	0.0129799	0.0521211	0.05085	0.0776853	0.0657777	0.0630202	0.0231918	0.020527	0.0082071	0.0120644
Munda	0.072608	0.0678332	0.0687693	0.0633624	0.0672286	0.0645281	0.0637392	0.0725291	0.0655407	0.0702713	0.0674306	0.0645989	0.0321712	0.0686686	0.0627433	0.0450943	0.0144834	0.0134024	0.0032949	0.0186869	0.0236074	0.0456025	0.0044504	0.0023779	0.0260941	0.0194261	0.0229181	0.0043588	0.0212818	0.0164229	0.0193189	0.0117798	0.0377943	0.011562	0.0243373	0.0180697	0	0.0515113	0.0235235	0.0267261	0.0451663	0.0422024	0.0839216	0.0519457	0.0504528	0.0261518	0.0266137	0.0116653	0.0219596
Narikkuravar	0.0808883	0.0773484	0.0778198	0.0720075	0.0747955	0.0733618	0.071835	0.0821501	0.0741306	0.0797026	0.0768439	0.0735828	0.0519033	0.0784671	0.0712329	0.0622457	0.0419801	0.0394258	0.0554666	0.0689817	0.0404517	0.090791	0.0468503	0.0543055	0.0457641	0.0445589	0.0568959	0.0486187	0.0391364	0.0414526	0.0431061	0.039414	0.0623946	0.039752	0.0467523	0.043941	0.0515113	0	0.0581041	0.042079	0.0835179	0.0843116	0.105833	0.100952	0.0979144	0.0530983	0.0508232	0.0377368	0.0418082
Palliyar	0.0784415	0.0743211	0.0753575	0.0697235	0.0730041	0.070471	0.0698787	0.0786024	0.071427	0.0758353	0.0732726	0.070872	0.0396188	0.0747177	0.068627	0.0519524	0.0212833	0.0225766	0.0279323	0.0424873	0.031636	0.066664	0.0186566	0.0242645	0.0348646	0.0261269	0.0224554	0.0224601	0.0291944	0.0254667	0.0258109	0.020298	0.0447072	0.0195723	0.0316772	0.0271508	0.0235235	0.0581041	0	0.0346929	0.0459257	0.0609459	0.0916857	0.0739538	0.0726334	0.0338677	0.0348838	0.0220838	0.0310578
Kashmiri_Pandit	0.0313832	0.0274857	0.0285162	0.0220661	0.0250554	0.0231107	0.0223016	0.0327938	0.0251305	0.0301717	0.0275535	0.0243775	0.0155475	0.0304915	0.0206428	0.0235761	0.01494	0.0100953	0.0312049	0.0460042	0.0025555	0.0592444	0.0225957	0.0310527	0.0109464	0.0144283	0.0320606	0.0258021	0.0019791	0.0104383	0.009711	0.0128234	0.0331481	0.0123405	0.0145061	0.0129799	0.0267261	0.042079	0.0346929	0	0.0604446	0.0538932	0.0744798	0.0710159	0.0665377	0.0250358	0.0207507	0.0059944	0.0053716
Paniyas	0.105505	0.100821	0.101668	0.096207	0.100329	0.097363	0.0961735	0.105002	0.0982491	0.102746	0.100152	0.0973144	0.0645271	0.101385	0.0962711	0.0775864	0.0450597	0.0466198	0.0497548	0.061735	0.0562185	0.088136	0.0417157	0.0458484	0.0607108	0.0518756	0.0420466	0.0452387	0.0553489	0.0497952	0.0513241	0.0442518	0.0682691	0.0433559	0.0569006	0.0521211	0.0451663	0.0835179	0.0459257	0.0604446	0	0.0826681	0.113358	0.0955109	0.0928986	0.0585834	0.0599864	0.046057	0.0569853
Sherpa	0.0953748	0.0893484	0.0912428	0.0856046	0.0899091	0.0871744	0.0857723	0.0948877	0.0877702	0.0927374	0.0898374	0.0868693	0.0630587	0.0911251	0.0856764	0.0750069	0.0516603	0.0504381	0.0460328	0.0599341	0.0535698	0.0093069	0.0411589	0.041174	0.0591977	0.0549818	0.0597901	0.0412903	0.0517129	0.0520365	0.0528658	0.0493156	0.0734576	0.0492531	0.0573014	0.05085	0.0422024	0.0843116	0.0609459	0.0538932	0.0826681	0	0.105426	0.0194715	0.0105917	0.0613878	0.0628348	0.0453969	0.0551195
Siddi	0.094012	0.0889822	0.087929	0.0835018	0.088919	0.085351	0.0836467	0.0887884	0.0829729	0.0853883	0.0834326	0.0824329	0.0821762	0.0829815	0.0869384	0.0877599	0.0796653	0.0761345	0.0874881	0.101617	0.0742126	0.108845	0.0811756	0.0868169	0.0802639	0.0808217	0.0902965	0.0827271	0.073434	0.077935	0.0771764	0.077509	0.0968782	0.0778906	0.078912	0.0776853	0.0839216	0.105833	0.0916857	0.0744798	0.113358	0.105426	0	0.118275	0.114583	0.0878296	0.0875006	0.0727425	0.0754241
Subba	0.113545	0.106748	0.109261	0.103326	0.108423	0.104996	0.103719	0.112839	0.105621	0.110216	0.107233	0.104677	0.0793707	0.109026	0.103586	0.0917887	0.067651	0.0658562	0.0559126	0.070016	0.0709579	0.0119373	0.0526189	0.0506063	0.0759006	0.0704486	0.0737533	0.0517139	0.0687544	0.0679637	0.0703747	0.0645927	0.0895995	0.0646384	0.0730486	0.0657777	0.0519457	0.100952	0.0739538	0.0710159	0.0955109	0.0194715	0.118275	0	0.01	0.0740878	0.079141	0.0606904	0.0714017
Tibet-refugees	0.108081	0.101414	0.104084	0.0980697	0.103221	0.100095	0.0984935	0.107242	0.100685	0.105163	0.102183	0.0996021	0.0763232	0.103804	0.0984407	0.0885676	0.0649045	0.0628767	0.0540723	0.0679117	0.066518	0.0006101	0.0502984	0.0483798	0.0726282	0.0680437	0.0706368	0.0498901	0.0656239	0.0653823	0.0666575	0.06162	0.0862304	0.0624169	0.0705896	0.0630202	0.0504528	0.0979144	0.0726334	0.0665377	0.0928986	0.0105917	0.114583	0.01	0	0.0729891	0.0769779	0.0577757	0.0675472
Vedda	0.0658898	0.0619967	0.0628302	0.0573858	0.0602464	0.0582358	0.0573943	0.0659457	0.0589496	0.0643887	0.0615528	0.058197	0.0321924	0.0627236	0.056123	0.0442655	0.0197528	0.0188718	0.0320102	0.0441037	0.0228254	0.066287	0.0211852	0.0284189	0.0268005	0.0229881	0.0327989	0.0250512	0.0214184	0.0199679	0.0212246	0.0188825	0.0421628	0.0178141	0.0272917	0.0231918	0.0261518	0.0530983	0.0338677	0.0250358	0.0585834	0.0613878	0.0878296	0.0740878	0.0729891	0	0.0299159	0.018203	0.0233324
Vysya	0.062046	0.058992	0.0592215	0.0540821	0.0564558	0.0546491	0.0541991	0.0634321	0.0566782	0.0611719	0.0585272	0.0559044	0.0293688	0.0605379	0.0520215	0.0407355	0.0180447	0.0160664	0.0309431	0.0462616	0.0188981	0.0701249	0.0223997	0.0305802	0.0227703	0.0202037	0.034231	0.0260264	0.0168122	0.0170194	0.0176123	0.0161719	0.0389294	0.0155629	0.024019	0.020527	0.0266137	0.0508232	0.0348838	0.0207507	0.0599864	0.0628348	0.0875006	0.079141	0.0769779	0.0299159	0	0.0145694	0.0189242
Tharu	0.0458492	0.0416421	0.0425776	0.0368913	0.0402494	0.0378512	0.0370493	0.0462811	0.0392175	0.044198	0.0412615	0.0385251	0.016024	0.0436604	0.0360824	0.0265757	0.0065769	0.0028429	0.0164738	0.0314655	0.0055557	0.0508918	0.0077198	0.0147804	0.0099182	0.0092641	0.0205266	0.0117067	0.003769	0.0058058	0.0060431	0.003726	0.0273697	0.0034002	0.0114813	0.0082071	0.0116653	0.0377368	0.0220838	0.0059944	0.046057	0.0453969	0.0727425	0.0606904	0.0577757	0.018203	0.0145694	0	0.0051175
Meghawal	0.0405659	0.0363593	0.0369539	0.0314483	0.0345339	0.0322146	0.0317813	0.0417159	0.0343364	0.0388809	0.0366346	0.0335195	0.0178712	0.0390816	0.031011	0.0263957	0.01218	0.0071892	0.0272858	0.0420388	0.0061668	0.060699	0.0181562	0.0267442	0.0136446	0.0138466	0.0288732	0.0215685	0.0050985	0.0095864	0.0095007	0.009419	0.0322337	0.0097919	0.0136017	0.0120644	0.0219596	0.0418082	0.0310578	0.0053716	0.0569853	0.0551195	0.0754241	0.0714017	0.0675472	0.0233324	0.0189242	0.0051175	0
Chenchu	0.0922345	0.0880077	0.088393	0.0832275	0.0870767	0.0844514	0.0837783	0.0932562	0.0852313	0.0901629	0.0875825	0.0851043	0.0607119	0.0895201	0.0831663	0.0711195	0.0484055	0.0451014	0.0568627	0.0715396	0.0502135	0.0899538	0.0484532	0.0557696	0.0543519	0.0514938	0.0621896	0.0513228	0.0488806	0.0486247	0.0501569	0.0458877	0.0695173	0.0454765	0.0544952	0.0510556	0.0516995	0.0818295	0.0631883	0.0509467	0.0860007	0.0839415	0.111925	0.0982085	0.0960791	0.0604269	0.0577486	0.041263	0.0477179
Santhal	0.0717105	0.0669753	0.0681509	0.0625446	0.066481	0.0636815	0.062895	0.0717115	0.064587	0.0693754	0.0668293	0.0639312	0.0313318	0.0680957	0.0624798	0.0440285	0.0123788	0.0114096	0.0064542	0.0210693	0.0226137	0.0472774	0.0037431	0.0041317	0.0257714	0.0181415	0.0222074	0.0050324	0.020649	0.0157109	0.0189414	0.0107268	0.036611	0.0106015	0.0233045	0.0176718	0.0034479	0.0481373	0.022968	0.024804	0.0445477	0.0427467	0.0828502	0.0539989	0.0515203	0.0252332	0.0253222	0.0078837	0.018959
Kharia	0.0788737	0.0740169	0.0747927	0.0699663	0.0739784	0.0710135	0.0698519	0.0788953	0.0714992	0.0763144	0.0739025	0.0707123	0.0384801	0.0749677	0.0695254	0.0511009	0.0198986	0.0185764	0.0103861	0.0252193	0.0297803	0.0456236	0.0070281	0.0060311	0.0330074	0.0257118	0.0269463	0.0076676	0.0278339	0.0230538	0.0261448	0.0177199	0.0433048	0.0176851	0.0298749	0.0236174	0.0066981	0.0571296	0.0280028	0.032461	0.0481206	0.0428	0.0867859	0.0511096	0.0496074	0.0310981	0.0324389	0.0149185	0.0276917
Vaish	0.0354245	0.0321316	0.032545	0.0266768	0.0303395	0.0276267	0.0271959	0.0373024	0.0296254	0.0348215	0.0321615	0.0290139	0.0151221	0.0349933	0.0258393	0.0243747	0.0106408	0.0054641	0.025265	0.0411327	0.0027163	0.0579997	0.0172414	0.025157	0.0098248	0.0108731	0.0269341	0.0202269	0.0015505	0.0078187	0.0072877	0.0085221	0.0299137	0.0080689	0.0120978	0.0100801	0.0197105	0.0402224	0.0283581	0.0021925	0.0542221	0.0523742	0.0722329	0.0681129	0.0651727	0.0210522	0.0175028	0.0011701	0.0032712
Srivastava	0.041021	0.0371868	0.0380679	0.0318921	0.0353665	0.0329581	0.0326245	0.0431288	0.034494	0.0401356	0.037521	0.033998	0.0154834	0.0401291	0.0308825	0.025585	0.0072962	0.004708	0.0206769	0.0360945	0.0033824	0.0557329	0.012292	0.0197712	0.0091492	0.0093097	0.0246439	0.0181602	0.0023606	0.0065465	0.0073395	0.005834	0.0272871	0.0059399	0.0111294	0.0083748	0.0171668	0.037732	0.0268808	0.004804	0.050605	0.0508178	0.0738905	0.0662688	0.0635093	0.0187422	0.0144	0.0019751	0.0052377
Naidu	0.0506976	0.0470762	0.0479417	0.0420217	0.0447459	0.0427862	0.0420388	0.0517236	0.044579	0.049186	0.0464773	0.0435965	0.0200637	0.0483295	0.0407686	0.0307131	0.0093377	0.0074971	0.0223546	0.0370224	0.0095193	0.0598876	0.0130221	0.0219369	0.0148655	0.0112554	0.0250668	0.0167854	0.0084682	0.0096628	0.0089013	0.0072676	0.0293603	0.0070253	0.0142453	0.0121021	0.017857	0.0423583	0.0258905	0.0113439	0.0504031	0.0534312	0.0778993	0.0692144	0.066688	0.0207169	0.0180768	0.0057957	0.0098152
Velama	0.0476931	0.0448796	0.0451144	0.0395533	0.0425668	0.0402998	0.0401204	0.0496611	0.0426215	0.0473104	0.0446359	0.041944	0.019822	0.0461362	0.0382173	0.0304046	0.012228	0.0096068	0.0268181	0.0414609	0.0100477	0.0630179	0.0176394	0.0270446	0.0146764	0.0133023	0.0288161	0.0219155	0.0084214	0.0102918	0.0100475	0.0097566	0.0308037	0.0086685	0.0155237	0.0130147	0.0212695	0.0431435	0.0300332	0.0111942	0.0546758	0.0573801	0.0775843	0.0725787	0.0702069	0.0226267	0.0194953	0.0081973	0.0107405
Sahariya	0.0654759	0.0606332	0.0617556	0.0559594	0.0601069	0.0570909	0.0562471	0.0651703	0.0579814	0.0628573	0.0601241	0.0572672	0.0286328	0.0617872	0.0552293	0.0409005	0.0137279	0.0120115	0.0149517	0.0295191	0.0192794	0.0486701	0.0079924	0.0114413	0.0233659	0.0185892	0.0246243	0.0082431	0.0182397	0.01515	0.0173398	0.0113163	0.0361958	0.0112281	0.021537	0.0174907	0.0105329	0.0488559	0.0247896	0.0221221	0.0464311	0.0447873	0.080906	0.055418	0.054068	0.0251166	0.0252061	0.0095028	0.0188125
Lodi	0.0481265	0.0445203	0.0452213	0.0397352	0.0426802	0.0407422	0.0397597	0.0498035	0.0426411	0.0471999	0.0444309	0.0417208	0.0176185	0.0467674	0.0386329	0.0282424	0.0081371	0.0048699	0.0202894	0.0354947	0.0065302	0.0578706	0.0119207	0.0190691	0.010736	0.0109883	0.0233047	0.0149366	0.0058189	0.0067054	0.0080506	0.0053974	0.0284876	0.0049513	0.0140196	0.0094793	0.0155732	0.0394313	0.0248859	0.0080609	0.0497133	0.0511368	0.0765019	0.0672774	0.0646262	0.019583	0.014744	0.0031388	0.0071809
Satnami	0.055657	0.0518167	0.05232	0.0472467	0.0509007	0.0482692	0.0472719	0.0562923	0.049378	0.0541909	0.0519372	0.048951	0.0210882	0.0532598	0.0459364	0.0333457	0.006542	0.0060312	0.0117299	0.0268921	0.0111638	0.047167	0.0049349	0.0106379	0.015992	0.0112849	0.0206513	0.0072997	0.0096122	0.0090028	0.0105803	0.0050421	0.0299566	0.0042944	0.0152227	0.0107183	0.0083631	0.041191	0.02121	0.0132665	0.0442529	0.0427351	0.0758746	0.0565575	0.0539973	0.0198114	0.0170802	0.0035922	0.0096928
Kamsali	0.0542718	0.0511305	0.0519925	0.0460033	0.0485122	0.046863	0.0461594	0.0554091	0.0482327	0.0528735	0.0503418	0.0474666	0.0203332	0.0520524	0.0449867	0.0325808	0.0077904	0.0067653	0.0198961	0.0340661	0.0116599	0.0582312	0.0103926	0.018215	0.0151533	0.0109124	0.0226299	0.0148693	0.0090163	0.0078896	0.0095656	0.0057818	0.0286534	0.0049518	0.0147412	0.0114447	0.0147321	0.0415306	0.0223391	0.0127635	0.0472015	0.0514915	0.0783268	0.0671302	0.0641109	0.0205073	0.0151823	0.0054503	0.0103865
Onge	0.164221	0.157495	0.157863	0.153198	0.157896	0.154741	0.153394	0.161826	0.15533	0.159203	0.156646	0.153933	0.12976	0.158039	0.154894	0.140926	0.115692	0.114211	0.1133	0.127086	0.122474	0.128757	0.107575	0.108296	0.127417	0.120422	0.122592	0.109398	0.120281	0.119192	0.120662	0.113876	0.139561	0.114635	0.122606	0.117995	0.109275	0.151429	0.122148	0.124123	0.142897	0.12774	0.159866	0.136607	0.133153	0.124991	0.129117	0.109394	0.118623
Great_Andamanese	0.0890692	0.0828537	0.0836372	0.0786218	0.0829471	0.0800871	0.0790118	0.0867183	0.0808511	0.0853331	0.0826978	0.079945	0.0552117	0.0838828	0.0790573	0.0673308	0.0424715	0.0401905	0.0404242	0.0543137	0.04701	0.052416	0.0346893	0.0361125	0.051694	0.0461806	0.0502551	0.0354946	0.0450637	0.0446174	0.0454225	0.0401796	0.0650704	0.0398209	0.0487117	0.0447398	0.036229	0.0762708	0.0507927	0.0476201	0.0723885	0.0526938	0.0980024	0.0598308	0.0562993	0.0521266	0.0550146	0.0347074	0.0442369
Nysha	0.120741	0.113423	0.116025	0.109976	0.115525	0.11211	0.110549	0.119389	0.113012	0.116879	0.114027	0.111546	0.0878907	0.116239	0.110918	0.100029	0.0771459	0.0749414	0.0640138	0.0778586	0.0794122	0.0153316	0.0613131	0.0586652	0.0850632	0.079567	0.0819425	0.0598558	0.0776772	0.076579	0.0791197	0.0738135	0.0980272	0.0732736	0.0820628	0.074709	0.0603672	0.109751	0.0837224	0.0784455	0.105333	0.0251947	0.124828	0.0149898	0.0139286	0.0845425	0.0879976	0.0679685	0.0794302
Aonaga	0.124292	0.117111	0.11987	0.11416	0.119668	0.115795	0.114761	0.123692	0.116654	0.121241	0.118355	0.115423	0.0913387	0.119629	0.114791	0.103585	0.0808625	0.0779519	0.0674897	0.0820663	0.0831804	0.0188792	0.0639443	0.0612225	0.0882739	0.0824925	0.0854552	0.0620923	0.0810126	0.0800815	0.0827989	0.0767106	0.102482	0.0771235	0.0863625	0.078087	0.0640237	0.112246	0.086665	0.0826388	0.107922	0.0282905	0.127048	0.0191918	0.0183735	0.088158	0.0914753	0.072172	0.0832936
[truncated: 15 more columns]

## Sheet: Table S3
Table S3. 2-ref ALDER admixture time and proportions estimations (Jewish+Indian populations)
Population	Pop 1	Pop 2	P-value	Admixture time (generations), 2-reference populations	Admixture time (generations), 1-reference populations (pop 1)	Admixture time (generations), 1 reference populations (pop 2)	Lower bound of admixture proportions (2-reference populations)
Adi	No significant results
ALGJ	No significant results
Aonaga	No significant results
ASHJ	GEOJ	Changapa	0.00945	42.77 +/- 8.19	45.02 +/- 10.53	41.12 +/- 6.32	0.0275
Bene	ALGJ	Bhil	4.35e-20	24.61 +/- 1.48	28.69 +/- 3.84	22.90 +/- 2.09	0.229
Bene	ALGJ	Bhumij	3.65e-13	31.31 +/- 3.63	28.69 +/- 3.84	24.57 +/- 2.98	0.147
Bene	ALGJ	Brahmin	1.51e-07	27.83 +/- 3.89	28.69 +/- 3.84	23.50 +/- 3.29	NA
Bene	ALGJ	Great_Andamanese	8.82e-07	28.08 +/- 4.17	28.69 +/- 3.84	22.92 +/- 1.93	0.07
Bene	ALGJ	Kattunayakkan	6.3e-13	30.26 +/- 3.54	28.69 +/- 3.84	23.88 +/- 2.09	0.1152
Bene	ALGJ	Sahariya	3.53e-11	28.78 +/- 3.56	28.69 +/- 3.84	23.70 +/- 2.62	0.1705
Bene	ALGJ	Vysya	2.46e-12	24.85 +/- 2.54	28.69 +/- 3.84	23.31 +/- 2.26	0.1204
Bene	ASHJ	Adi-Dravider	1.89e-21	24.52 +/- 2.23	24.27 +/- 3.53	19.93 +/- 2.30	0.1626
Bene	ASHJ	Bhil	1.13e-22	24.39 +/- 1.49	24.27 +/- 3.53	22.90 +/- 2.09	0.1944
Bene	ASHJ	Bhumij	6.3e-13	28.56 +/- 3.34	24.27 +/- 3.53	24.57 +/- 2.98	0.1197
Bene	ASHJ	Birhor	2.27e-13	25.30 +/- 2.92	24.27 +/- 3.53	22.63 +/- 2.46	0.0765
Bene	ASHJ	Brahmin	5.54e-08	27.24 +/- 3.82	24.27 +/- 3.53	23.50 +/- 3.29	0.3085
Bene	ASHJ	Chenchu	0.00573	28.47 +/- 5.36	24.27 +/- 3.53	23.46 +/- 3.88	0.0524
Bene	ASHJ	Cochin	3.78e-13	24.64 +/- 2.86	24.27 +/- 3.53	19.84 +/- 2.27	0.126
Bene	ASHJ	Gond	7.56e-22	25.67 +/- 2.41	24.27 +/- 3.53	22.79 +/- 2.36	0.1421
Bene	ASHJ	Great_Andamanese	0.00145	25.03 +/- 4.21	24.27 +/- 3.53	22.92 +/- 1.93	0.0579
Bene	ASHJ	Ho	2.84e-17	26.55 +/- 2.69	24.27 +/- 3.53	22.39 +/- 2.66	0.1173
Bene	ASHJ	Jains	4.6e-07	24.95 +/- 3.65	24.27 +/- 3.53	22.04 +/- 3.08	0.1456
Bene	ASHJ	Kamsali	3.02e-07	24.84 +/- 3.61	24.27 +/- 3.53	19.99 +/- 2.38	0.164
Bene	ASHJ	Kattunayakkan	2.46e-22	27.50 +/- 2.46	24.27 +/- 3.53	23.88 +/- 2.09	0.0948
Bene	ASHJ	Kharia	2.08e-13	30.72 +/- 3.35	24.27 +/- 3.53	25.08 +/- 2.13	0.1192
Bene	ASHJ	Korku	2.02e-12	25.94 +/- 3.08	24.27 +/- 3.53	24.81 +/- 2.51	0.1258
Bene	ASHJ	Kshatriya	2.65e-06	25.72 +/- 3.91	24.27 +/- 3.53	22.21 +/- 2.95	0.27
Bene	ASHJ	Madiga	3.97e-35	25.25 +/- 1.79	24.27 +/- 3.53	21.75 +/- 2.07	0.1776
Bene	ASHJ	Mala	2.77e-20	23.26 +/- 2.25	24.27 +/- 3.53	20.24 +/- 1.99	0.1669
Bene	ASHJ	Munda	2.71e-16	27.17 +/- 2.89	24.27 +/- 3.53	21.81 +/- 2.02	0.1434
Bene	ASHJ	Naidu	5.61e-07	19.21 +/- 2.82	24.27 +/- 3.53	20.26 +/- 3.30	0.1615
Bene	ASHJ	Palliyar	2.52e-12	25.64 +/- 3.06	24.27 +/- 3.53	21.92 +/- 2.70	0.0943
Bene	ASHJ	Paniyas	3.4e-14	26.04 +/- 2.61	24.27 +/- 3.53	22.21 +/- 2.71	0.0571
Bene	ASHJ	Sahariya	3.84e-15	24.72 +/- 2.64	24.27 +/- 3.53	23.70 +/- 2.62	0.127
Bene	ASHJ	Santhal	1.51e-11	27.90 +/- 3.41	24.27 +/- 3.53	23.85 +/- 2.84	0.1398
Bene	ASHJ	Satnami	3.02e-11	24.07 +/- 2.97	24.27 +/- 3.53	19.33 +/- 2.86	0.1785
Bene	ASHJ	Srivastava	0.000309	24.54 +/- 4.21	24.27 +/- 3.53	22.45 +/- 4.24	0.2566
Bene	ASHJ	Vaish	0.00246	29.74 +/- 5.44	24.27 +/- 3.53	23.32 +/- 3.04	NA
Bene	ASHJ	Vysya	1.64e-16	25.57 +/- 2.52	24.27 +/- 3.53	23.31 +/- 2.26	0.1165
Bene	DJEJ	Aonaga	0.0058	34.82 +/- 6.55	27.51 +/- 5.59	27.45 +/- 3.46	0.0355
Bene	DJEJ	Bhil	8.19e-21	25.43 +/- 1.90	27.51 +/- 5.59	22.90 +/- 2.09	0.1563
Bene	DJEJ	Bhumij	1.13e-09	30.94 +/- 4.05	27.51 +/- 5.59	24.57 +/- 2.98	0.118
Bene	DJEJ	Birhor	4.6e-13	27.13 +/- 3.16	27.51 +/- 5.59	22.63 +/- 2.46	0.0787
Bene	DJEJ	Great_Andamanese	1.13e-05	27.62 +/- 4.35	27.51 +/- 5.59	22.92 +/- 1.93	0.0592
Bene	DJEJ	Ho	6.93e-25	27.87 +/- 2.39	27.51 +/- 5.59	22.39 +/- 2.66	0.109
Bene	DJEJ	Kattunayakkan	3.02e-09	27.23 +/- 3.62	27.51 +/- 5.59	23.88 +/- 2.09	0.0844
Bene	DJEJ	Korku	8.19e-10	30.77 +/- 4.00	27.51 +/- 5.59	24.81 +/- 2.51	0.133
Bene	DJEJ	Kshatriya	7.56e-05	24.33 +/- 4.02	27.51 +/- 5.59	22.21 +/- 2.95	0.1665
Bene	DJEJ	Madiga	1.58e-21	27.85 +/- 2.63	27.51 +/- 5.59	21.75 +/- 2.07	0.1605
Bene	DJEJ	Munda	8.19e-17	26.31 +/- 2.76	27.51 +/- 5.59	21.81 +/- 2.02	0.1225
Bene	DJEJ	Onge	3.28e-09	27.96 +/- 3.37	27.51 +/- 5.59	22.22 +/- 2.36	0.0192
Bene	DJEJ	Palliyar	3.02e-08	27.89 +/- 3.87	27.51 +/- 5.59	21.92 +/- 2.70	0.0931
Bene	DJEJ	Sahariya	3.47e-05	28.67 +/- 4.64	27.51 +/- 5.59	23.70 +/- 2.62	0.1275
Bene	DJEJ	Santhal	3.21e-10	29.56 +/- 3.79	27.51 +/- 5.59	23.85 +/- 2.84	0.1305
Bene	DJEJ	Vysya	1.07e-18	28.17 +/- 2.32	27.51 +/- 5.59	23.31 +/- 2.26	0.1104
Bene	GEOJ	Bhil	1.01e-17	24.04 +/- 2.32	27.20 +/- 2.36	22.90 +/- 2.09	0.2382
Bene	GEOJ	Birhor	1.51e-08	26.01 +/- 3.56	27.20 +/- 2.36	22.63 +/- 2.46	0.0839
Bene	GEOJ	Brahmin	0.0221	25.25 +/- 4.98	27.20 +/- 2.36	23.50 +/- 3.29	NA
Bene	GEOJ	Gond	1.2e-11	29.23 +/- 3.56	27.20 +/- 2.36	22.79 +/- 2.36	0.1871
Bene	GEOJ	Great_Andamanese	0.0309	26.02 +/- 5.20	27.20 +/- 2.36	22.92 +/- 1.93	0.0631
Bene	GEOJ	Jains	2.71e-05	26.29 +/- 4.23	27.20 +/- 2.36	22.04 +/- 3.08	0.2228
Bene	GEOJ	Kattunayakkan	1.57e-09	30.11 +/- 3.96	27.20 +/- 2.36	23.88 +/- 2.09	0.1202
Bene	GEOJ	Korku	6.93e-05	30.58 +/- 5.04	27.20 +/- 2.36	24.81 +/- 2.51	0.1713
Bene	GEOJ	Kshatriya	0.00347	25.23 +/- 4.67	27.20 +/- 2.36	22.21 +/- 2.95	NA
Bene	GEOJ	Kuruchiyan	4.98e-08	27.38 +/- 3.83	27.20 +/- 2.36	22.98 +/- 2.64	0.3031
Bene	GEOJ	Madiga	1.64e-19	25.03 +/- 2.46	27.20 +/- 2.36	21.75 +/- 2.07	0.2199
Bene	GEOJ	Munda	8.19e-13	25.99 +/- 3.05	27.20 +/- 2.36	21.81 +/- 2.02	0.1554
Bene	GEOJ	Palliyar	3.65e-05	26.35 +/- 4.27	27.20 +/- 2.36	21.92 +/- 2.70	0.1096
Bene	GEOJ	Paniyas	1.58e-13	26.14 +/- 3.00	27.20 +/- 2.36	22.21 +/- 2.71	0.0627
Bene	GEOJ	Sahariya	4.16e-05	27.02 +/- 4.39	27.20 +/- 2.36	23.70 +/- 2.62	0.1675
Bene	GEOJ	Vysya	6.17e-15	23.14 +/- 2.55	27.20 +/- 2.36	23.31 +/- 2.26	0.1289
Bene	Gond	Cochin	0.00271	20.49 +/- 3.76	22.79 +/- 2.36	19.84 +/- 2.27	0.1242
Bene	Gond	Kshatriya	0.00151	22.33 +/- 3.89	22.79 +/- 2.36	22.21 +/- 2.95	NA
Bene	GRKJ	Adi-Dravider	4.98e-19	21.48 +/- 1.98	24.35 +/- 3.26	19.93 +/- 2.30	0.1866
Bene	GRKJ	Aonaga	0.0365	26.50 +/- 5.33	24.35 +/- 3.26	27.45 +/- 3.46	0.0294
Bene	GRKJ	Bhil	3.72e-24	22.19 +/- 1.27	24.35 +/- 3.26	22.90 +/- 2.09	0.2373
Bene	GRKJ	Bhumij	1.01e-14	24.80 +/- 2.75	24.35 +/- 3.26	24.57 +/- 2.98	0.1202
Bene	GRKJ	Birhor	5.67e-12	22.66 +/- 2.73	24.35 +/- 3.26	22.63 +/- 2.46	0.0778
Bene	GRKJ	Brahmin	8.19e-08	23.05 +/- 3.10	24.35 +/- 3.26	23.50 +/- 3.29	NA
Bene	GRKJ	Chenchu	0.0145	24.24 +/- 4.71	24.35 +/- 3.26	23.46 +/- 3.88	0.0511
Bene	GRKJ	Cochin	3.15e-15	22.63 +/- 2.46	24.35 +/- 3.26	19.84 +/- 2.27	0.1578
Bene	GRKJ	Gond	6.05e-28	23.36 +/- 1.96	24.35 +/- 3.26	22.79 +/- 2.36	0.1512
Bene	GRKJ	Gounder	1.89e-12	27.38 +/- 3.25	24.35 +/- 3.26	23.54 +/- 2.24	0.261
Bene	GRKJ	Great_Andamanese	2.58e-07	21.51 +/- 3.11	24.35 +/- 3.26	22.92 +/- 1.93	0.0566
Bene	GRKJ	Ho	4.09e-14	23.20 +/- 2.62	24.35 +/- 3.26	22.39 +/- 2.66	0.1174
Bene	GRKJ	Jains	3.34e-10	21.79 +/- 2.18	24.35 +/- 3.26	22.04 +/- 3.08	0.1808
Bene	GRKJ	Kallar	2.14e-09	26.15 +/- 3.46	24.35 +/- 3.26	21.05 +/- 2.03	0.1923
Bene	GRKJ	Kamsali	1.07e-10	20.20 +/- 2.54	24.35 +/- 3.26	19.99 +/- 2.38	0.1776
Bene	GRKJ	Kashmiri_Pandit	2.33e-11	25.22 +/- 2.70	24.35 +/- 3.26	22.69 +/- 2.18	NA
Bene	GRKJ	Kattunayakkan	6.93e-19	22.24 +/- 2.09	24.35 +/- 3.26	23.88 +/- 2.09	0.09
Bene	GRKJ	Kharia	2.02e-12	25.89 +/- 3.07	24.35 +/- 3.26	25.08 +/- 2.13	0.1157
Bene	GRKJ	Korku	1.7e-06	23.24 +/- 3.50	24.35 +/- 3.26	24.81 +/- 2.51	0.1343
Bene	GRKJ	Kshatriya	2.52e-14	23.02 +/- 2.58	24.35 +/- 3.26	22.21 +/- 2.95	NA
Bene	GRKJ	Kuruchiyan	2.14e-05	25.79 +/- 4.12	24.35 +/- 3.26	22.98 +/- 2.64	0.2693
Bene	GRKJ	Lodi	4.85e-20	25.77 +/- 2.51	24.35 +/- 3.26	20.09 +/- 2.53	0.2725
Bene	GRKJ	Madiga	6.93e-29	22.32 +/- 1.85	24.35 +/- 3.26	21.75 +/- 2.07	0.2022
Bene	GRKJ	Mala	1.64e-22	20.53 +/- 1.90	24.35 +/- 3.26	20.24 +/- 1.99	0.1922
Bene	GRKJ	Malai_Kuravar	0.0107	21.76 +/- 4.18	24.35 +/- 3.26	22.12 +/- 4.40	0.0841
Bene	GRKJ	Malli	6.11e-05	22.17 +/- 3.64	24.35 +/- 3.26	20.67 +/- 2.27	0.1709
Bene	GRKJ	Meghawal	0.00139	28.16 +/- 5.06	24.35 +/- 3.26	22.54 +/- 3.31	NA
Bene	GRKJ	Minicoy	1.32e-07	25.75 +/- 3.68	24.35 +/- 3.26	20.81 +/- 2.75	0.1835
Bene	GRKJ	Munda	6.3e-12	22.28 +/- 2.69	24.35 +/- 3.26	21.81 +/- 2.02	0.1363
Bene	GRKJ	Onge	8.19e-05	25.97 +/- 4.30	24.35 +/- 3.26	22.22 +/- 2.36	0.0187
Bene	GRKJ	Palliyar	5.42e-19	21.97 +/- 2.19	24.35 +/- 3.26	21.92 +/- 2.70	0.0915
Bene	GRKJ	Paniyas	6.3e-15	22.85 +/- 2.52	24.35 +/- 3.26	22.21 +/- 2.71	0.0563
Bene	GRKJ	Sahariya	9.45e-10	21.79 +/- 2.57	24.35 +/- 3.26	23.70 +/- 2.62	0.1335
Bene	GRKJ	Santhal	2.71e-13	25.27 +/- 2.92	24.35 +/- 3.26	23.85 +/- 2.84	0.1471
Bene	GRKJ	Satnami	7.56e-18	20.14 +/- 2.06	24.35 +/- 3.26	19.33 +/- 2.86	0.1855
Bene	GRKJ	Srivastava	0.00145	22.89 +/- 4.12	24.35 +/- 3.26	22.45 +/- 4.24	0.3263
Bene	GRKJ	Tharu	8.19e-22	23.03 +/- 2.16	24.35 +/- 3.26	20.38 +/- 2.14	0.3024
Bene	GRKJ	Vaish	1.26e-06	24.27 +/- 3.63	24.35 +/- 3.26	23.32 +/- 3.04	NA
Bene	GRKJ	Vedda	0.00017	24.16 +/- 3.46	24.35 +/- 3.26	19.19 +/- 2.04	0.108
Bene	GRKJ	Velama	6.93e-07	28.95 +/- 3.86	24.35 +/- 3.26	23.37 +/- 2.28	0.2633
Bene	GRKJ	Vysya	1.01e-27	22.66 +/- 1.91	24.35 +/- 3.26	23.31 +/- 2.26	0.1255
Bene	IRNJ	Adi-Dravider	5.8e-15	24.69 +/- 2.72	24.79 +/- 3.27	19.93 +/- 2.30	0.144
Bene	IRNJ	Bhil	2.14e-18	23.96 +/- 1.39	24.79 +/- 3.27	22.90 +/- 2.09	0.1476
Bene	IRNJ	Birhor	1.58e-11	26.12 +/- 3.19	24.79 +/- 3.27	22.63 +/- 2.46	0.0709
Bene	IRNJ	Brahmin	0.000359	21.39 +/- 3.69	24.79 +/- 3.27	23.50 +/- 3.29	0.1413
Bene	IRNJ	Cochin	2.08e-09	24.43 +/- 3.23	24.79 +/- 3.27	19.84 +/- 2.27	0.093
Bene	IRNJ	Gond	1.39e-22	27.51 +/- 2.54	24.79 +/- 3.27	22.79 +/- 2.36	0.1289
Bene	IRNJ	Ho	2.52e-13	28.77 +/- 3.32	24.79 +/- 3.27	22.39 +/- 2.66	0.1079
Bene	IRNJ	Kamsali	3.09e-08	25.09 +/- 3.48	24.79 +/- 3.27	19.99 +/- 2.38	0.1528
Bene	IRNJ	Kattunayakkan	3.91e-08	27.84 +/- 3.88	24.79 +/- 3.27	23.88 +/- 2.09	0.0883
Bene	IRNJ	Korku	4.16e-05	27.63 +/- 4.49	24.79 +/- 3.27	24.81 +/- 2.51	0.1156
Bene	IRNJ	Kshatriya	1.51e-07	24.74 +/- 3.09	24.79 +/- 3.27	22.21 +/- 2.95	0.1696
Bene	IRNJ	Kuruchiyan	6.3e-05	29.44 +/- 4.84	24.79 +/- 3.27	22.98 +/- 2.64	0.178
Bene	IRNJ	Madiga	1.13e-40	24.95 +/- 1.76	24.79 +/- 3.27	21.75 +/- 2.07	0.1428
Bene	IRNJ	Mala	2.33e-26	22.26 +/- 1.92	24.79 +/- 3.27	20.24 +/- 1.99	0.1351
Bene	IRNJ	Munda	6.24e-11	26.47 +/- 3.30	24.79 +/- 3.27	21.81 +/- 2.02	0.1151
Bene	IRNJ	Paniyas	1.64e-15	27.68 +/- 3.00	24.79 +/- 3.27	22.21 +/- 2.71	0.0574
Bene	IRNJ	Sahariya	0.000107	28.36 +/- 4.73	24.79 +/- 3.27	23.70 +/- 2.62	0.1212
Bene	IRNJ	Tharu	3.65e-26	25.06 +/- 2.11	24.79 +/- 3.27	20.38 +/- 2.14	0.1757
Bene	IRNJ	Vysya	1.01e-21	24.39 +/- 2.16	24.79 +/- 3.27	23.31 +/- 2.26	0.0932
Bene	IRQJ	Adi-Dravider	2.52e-12	21.99 +/- 1.91	23.49 +/- 4.54	19.93 +/- 2.30	0.1638
Bene	IRQJ	Bhil	5.54e-17	23.50 +/- 1.62	23.49 +/- 4.54	22.90 +/- 2.09	0.2061
Bene	IRQJ	Bhumij	1.58e-08	24.68 +/- 3.14	23.49 +/- 4.54	24.57 +/- 2.98	0.1022
Bene	IRQJ	Birhor	6.93e-10	22.77 +/- 2.95	23.49 +/- 4.54	22.63 +/- 2.46	0.0674
Bene	IRQJ	Brahmin	7.56e-06	27.12 +/- 4.23	23.49 +/- 4.54	23.50 +/- 3.29	0.3325
Bene	IRQJ	Chenchu	0.00233	25.57 +/- 4.63	23.49 +/- 4.54	23.46 +/- 3.88	0.0501
Bene	IRQJ	Gond	1.45e-21	23.18 +/- 2.02	23.49 +/- 4.54	22.79 +/- 2.36	0.1311
Bene	IRQJ	Gounder	0.000139	29.30 +/- 4.92	23.49 +/- 4.54	23.54 +/- 2.24	0.2507
Bene	IRQJ	Great_Andamanese	6.3e-06	22.19 +/- 2.76	23.49 +/- 4.54	22.92 +/- 1.93	0.0534
Bene	IRQJ	Ho	1.95e-07	24.08 +/- 3.18	23.49 +/- 4.54	22.39 +/- 2.66	0.1071
Bene	IRQJ	Jains	4.79e-06	21.94 +/- 3.27	23.49 +/- 4.54	22.04 +/- 3.08	0.1484
Bene	IRQJ	Kamsali	3.53e-09	21.40 +/- 2.85	23.49 +/- 4.54	19.99 +/- 2.38	0.165
Bene	IRQJ	Kattunayakkan	5.54e-16	23.90 +/- 2.56	23.49 +/- 4.54	23.88 +/- 2.09	0.0853
Bene	IRQJ	Kharia	1.01e-07	27.04 +/- 3.84	23.49 +/- 4.54	25.08 +/- 2.13	0.1026
Bene	IRQJ	Korku	5.1e-06	24.74 +/- 3.82	23.49 +/- 4.54	24.81 +/- 2.51	0.1266
Bene	IRQJ	Kshatriya	6.93e-12	24.35 +/- 2.40	23.49 +/- 4.54	22.21 +/- 2.95	0.3301
Bene	IRQJ	Kuruchiyan	1.32e-13	25.82 +/- 2.96	23.49 +/- 4.54	22.98 +/- 2.64	0.2315
Bene	IRQJ	Lodi	3.47e-07	25.29 +/- 3.04	23.49 +/- 4.54	20.09 +/- 2.53	0.2074
Bene	IRQJ	Madiga	5.29e-30	23.88 +/- 1.50	23.49 +/- 4.54	21.75 +/- 2.07	0.1832
Bene	IRQJ	Mala	9.45e-28	21.76 +/- 1.61	23.49 +/- 4.54	20.24 +/- 1.99	0.1713
Bene	IRQJ	Malli	8.82e-08	23.65 +/- 3.35	23.49 +/- 4.54	20.67 +/- 2.27	0.1566
Bene	IRQJ	Munda	9.45e-08	23.03 +/- 3.27	23.49 +/- 4.54	21.81 +/- 2.02	0.122
Bene	IRQJ	Naidu	0.00164	19.16 +/- 3.46	23.49 +/- 4.54	20.26 +/- 3.30	0.1846
Bene	IRQJ	Palliyar	8.19e-14	23.38 +/- 2.66	23.49 +/- 4.54	21.92 +/- 2.70	0.084
Bene	IRQJ	Paniyas	1.13e-09	24.05 +/- 3.05	23.49 +/- 4.54	22.21 +/- 2.71	0.0564
Bene	IRQJ	Sahariya	3.21e-07	22.49 +/- 2.33	23.49 +/- 4.54	23.70 +/- 2.62	0.1141
Bene	IRQJ	Santhal	1.26e-13	26.20 +/- 3.00	23.49 +/- 4.54	23.85 +/- 2.84	0.1339
Bene	IRQJ	Satnami	1.83e-16	19.82 +/- 2.10	23.49 +/- 4.54	19.33 +/- 2.86	0.1485
Bene	IRQJ	Srivastava	0.00126	26.37 +/- 4.72	23.49 +/- 4.54	22.45 +/- 4.24	0.2957
Bene	IRQJ	Tharu	4.85e-17	22.89 +/- 1.90	23.49 +/- 4.54	20.38 +/- 2.14	0.2341
Bene	IRQJ	Vaish	8.82e-07	23.30 +/- 3.46	23.49 +/- 4.54	23.32 +/- 3.04	0.3044
Bene	IRQJ	Vysya	4.09e-11	24.42 +/- 2.67	23.49 +/- 4.54	23.31 +/- 2.26	0.1216
Bene	ITAJ	Adi-Dravider	2.58e-11	24.33 +/- 3.00	24.72 +/- 4.05	19.93 +/- 2.30	0.1676
Bene	ITAJ	Bhil	2.52e-20	22.28 +/- 1.69	24.72 +/- 4.05	22.90 +/- 2.09	0.1705
Bene	ITAJ	Bhumij	4.16e-09	30.94 +/- 4.14	24.72 +/- 4.05	24.57 +/- 2.98	0.1337
Bene	ITAJ	Birhor	6.05e-09	25.90 +/- 3.49	24.72 +/- 4.05	22.63 +/- 2.46	0.0796
Bene	ITAJ	Brahmin	4.85e-05	22.69 +/- 3.70	24.72 +/- 4.05	23.50 +/- 3.29	0.2335
Bene	ITAJ	Cochin	0.000372	21.99 +/- 3.79	24.72 +/- 4.05	19.84 +/- 2.27	0.1126
Bene	ITAJ	Gond	5.54e-21	26.74 +/- 2.55	24.72 +/- 4.05	22.79 +/- 2.36	0.1485
Bene	ITAJ	Great_Andamanese	1.95e-06	25.80 +/- 3.90	24.72 +/- 4.05	22.92 +/- 1.93	0.0627
Bene	ITAJ	Ho	1.95e-23	27.26 +/- 2.48	24.72 +/- 4.05	22.39 +/- 2.66	0.1219
Bene	ITAJ	Jains	0.000227	27.82 +/- 4.73	24.72 +/- 4.05	22.04 +/- 3.08	0.1757
Bene	ITAJ	Kallar	1.45e-07	25.40 +/- 3.63	24.72 +/- 4.05	21.05 +/- 2.03	0.1473
Bene	ITAJ	Kamsali	3.97e-12	22.13 +/- 2.65	24.72 +/- 4.05	19.99 +/- 2.38	0.1523
Bene	ITAJ	Kashmiri_Pandit	0.000107	27.89 +/- 4.65	24.72 +/- 4.05	22.69 +/- 2.18	0.2746
Bene	ITAJ	Kattunayakkan	5.73e-11	28.01 +/- 3.49	24.72 +/- 4.05	23.88 +/- 2.09	0.0959
Bene	ITAJ	Kharia	1.2e-11	30.38 +/- 3.70	24.72 +/- 4.05	25.08 +/- 2.13	0.1232
Bene	ITAJ	Korku	6.24e-11	28.18 +/- 3.52	24.72 +/- 4.05	24.81 +/- 2.51	0.1397
Bene	ITAJ	Kshatriya	4.22e-06	22.61 +/- 3.48	24.72 +/- 4.05	22.21 +/- 2.95	0.2267
Bene	ITAJ	Kuruchiyan	0.0372	27.82 +/- 5.60	24.72 +/- 4.05	22.98 +/- 2.64	0.1992
Bene	ITAJ	Madiga	6.93e-27	23.35 +/- 2.00	24.72 +/- 4.05	21.75 +/- 2.07	0.1631
Bene	ITAJ	Mala	3.4e-21	21.65 +/- 2.06	24.72 +/- 4.05	20.24 +/- 1.99	0.1541
Bene	ITAJ	Munda	1.7e-11	24.27 +/- 2.97	24.72 +/- 4.05	21.81 +/- 2.02	0.1281
Bene	ITAJ	Naidu	1.57e-06	21.26 +/- 3.20	24.72 +/- 4.05	20.26 +/- 3.30	0.1902
Bene	ITAJ	Onge	6.3e-07	27.76 +/- 4.09	24.72 +/- 4.05	22.22 +/- 2.36	0.0198
Bene	ITAJ	Palliyar	6.17e-16	25.02 +/- 2.68	24.72 +/- 4.05	21.92 +/- 2.70	0.0915
Bene	ITAJ	Paniyas	4.03e-27	24.49 +/- 1.52	24.72 +/- 4.05	22.21 +/- 2.71	0.0555
Bene	ITAJ	Sahariya	8.19e-09	26.57 +/- 3.60	24.72 +/- 4.05	23.70 +/- 2.62	0.1372
Bene	ITAJ	Santhal	1.2e-09	28.44 +/- 3.72	24.72 +/- 4.05	23.85 +/- 2.84	0.1447
Bene	ITAJ	Satnami	1.64e-08	24.04 +/- 3.30	24.72 +/- 4.05	19.33 +/- 2.86	0.1814
Bene	ITAJ	Tharu	1.83e-31	24.08 +/- 1.92	24.72 +/- 4.05	20.38 +/- 2.14	0.2126
Bene	ITAJ	Vaish	0.029	25.24 +/- 5.03	24.72 +/- 4.05	23.32 +/- 3.04	0.3181
Bene	ITAJ	Vysya	1.32e-11	22.38 +/- 2.73	24.72 +/- 4.05	23.31 +/- 2.26	0.1067
Bene	LIBJ	Adi-Dravider	3.97e-16	25.45 +/- 2.72	24.23 +/- 4.54	19.93 +/- 2.30	0.1571
Bene	LIBJ	Bhil	4.47e-13	24.29 +/- 2.06	24.23 +/- 4.54	22.90 +/- 2.09	0.1644
Bene	LIBJ	Birhor	3.65e-09	27.10 +/- 3.62	24.23 +/- 4.54	22.63 +/- 2.46	0.0784
Bene	LIBJ	Brahmin	0.000139	26.22 +/- 4.40	24.23 +/- 4.54	23.50 +/- 3.29	0.1949
Bene	LIBJ	Cochin	2.52e-06	25.12 +/- 3.82	24.23 +/- 4.54	19.84 +/- 2.27	0.109
Bene	LIBJ	Gond	7.56e-21	28.93 +/- 2.77	24.23 +/- 4.54	22.79 +/- 2.36	0.1511
Bene	LIBJ	Great_Andamanese	0.00113	26.86 +/- 4.79	24.23 +/- 4.54	22.92 +/- 1.93	0.0611
Bene	LIBJ	Ho	4.16e-18	27.86 +/- 2.83	24.23 +/- 4.54	22.39 +/- 2.66	0.1145
Bene	LIBJ	Jains	4.79e-06	25.66 +/- 3.96	24.23 +/- 4.54	22.04 +/- 3.08	0.1359
Bene	LIBJ	Kattunayakkan	1.58e-12	28.61 +/- 3.39	24.23 +/- 4.54	23.88 +/- 2.09	0.0914
Bene	LIBJ	Korku	4.35e-07	30.32 +/- 4.43	24.23 +/- 4.54	24.81 +/- 2.51	0.1402
Bene	LIBJ	Kshatriya	0.000819	23.95 +/- 4.06	24.23 +/- 4.54	22.21 +/- 2.95	0.1951
Bene	LIBJ	Madiga	1.2e-30	25.87 +/- 2.08	24.23 +/- 4.54	21.75 +/- 2.07	0.1619
Bene	LIBJ	Mala	3.59e-20	22.36 +/- 2.17	24.23 +/- 4.54	20.24 +/- 1.99	0.1443
Bene	LIBJ	Malli	0.00139	23.90 +/- 4.29	24.23 +/- 4.54	20.67 +/- 2.27	0.1164
Bene	LIBJ	Munda	3.65e-16	26.92 +/- 2.87	24.23 +/- 4.54	21.81 +/- 2.02	0.1312
Bene	LIBJ	Naidu	0.000472	23.30 +/- 4.05	24.23 +/- 4.54	20.26 +/- 3.30	0.1733
Bene	LIBJ	Palliyar	8.19e-07	27.43 +/- 4.06	24.23 +/- 4.54	21.92 +/- 2.70	0.0974
Bene	LIBJ	Paniyas	2.21e-15	28.46 +/- 2.86	24.23 +/- 4.54	22.21 +/- 2.71	0.0607
Bene	LIBJ	Sahariya	1.26e-07	26.71 +/- 3.81	24.23 +/- 4.54	23.70 +/- 2.62	0.1283
Bene	LIBJ	Tharu	1.58e-15	25.03 +/- 2.67	24.23 +/- 4.54	20.38 +/- 2.14	0.1993
Bene	LIBJ	Vysya	1.2e-08	25.27 +/- 2.90	24.23 +/- 4.54	23.31 +/- 2.26	0.1058
Bene	Mala	Kashmiri_Pandit	0.000271	21.22 +/- 2.80	20.24 +/- 1.99	22.69 +/- 2.18	NA
Bene	MORJ	Adi-Dravider	8.19e-26	25.21 +/- 2.19	24.68 +/- 3.31	19.93 +/- 2.30	0.1898
Bene	MORJ	Bhil	5.54e-20	24.56 +/- 1.34	24.68 +/- 3.31	22.90 +/- 2.09	0.2098
Bene	MORJ	Bhumij	1.51e-09	28.24 +/- 3.71	24.68 +/- 3.31	24.57 +/- 2.98	0.1264
Bene	MORJ	Birhor	2.71e-13	26.53 +/- 3.07	24.68 +/- 3.31	22.63 +/- 2.46	0.081
Bene	MORJ	Brahmin	1.01e-06	29.77 +/- 4.43	24.68 +/- 3.31	23.50 +/- 3.29	0.3806
Bene	MORJ	Chenchu	0.0359	29.16 +/- 5.86	24.68 +/- 3.31	23.46 +/- 3.88	0.0566
Bene	MORJ	Cochin	2.39e-11	25.04 +/- 2.91	24.68 +/- 3.31	19.84 +/- 2.27	0.1316
Bene	MORJ	Gond	4.41e-22	27.11 +/- 2.53	24.68 +/- 3.31	22.79 +/- 2.36	0.1574
Bene	MORJ	Great_Andamanese	2.71e-05	24.11 +/- 3.42	24.68 +/- 3.31	22.92 +/- 1.93	0.0559
Bene	MORJ	Ho	3.28e-15	27.14 +/- 2.97	24.68 +/- 3.31	22.39 +/- 2.66	0.1281
Bene	MORJ	Jains	5.86e-05	26.28 +/- 4.30	24.68 +/- 3.31	22.04 +/- 3.08	0.1645
Bene	MORJ	Kamsali	2.27e-13	25.03 +/- 2.89	24.68 +/- 3.31	19.99 +/- 2.38	0.1863
Bene	MORJ	Kattunayakkan	1.39e-16	27.48 +/- 2.90	24.68 +/- 3.31	23.88 +/- 2.09	0.1015
Bene	MORJ	Kharia	7.56e-13	31.69 +/- 3.72	24.68 +/- 3.31	25.08 +/- 2.13	0.1283
Bene	MORJ	Korku	2.83e-09	25.65 +/- 3.41	24.68 +/- 3.31	24.81 +/- 2.51	0.1313
Bene	MORJ	Kshatriya	2.83e-09	26.37 +/- 2.87	24.68 +/- 3.31	22.21 +/- 2.95	0.341
Bene	MORJ	Madiga	5.92e-43	25.41 +/- 1.56	24.68 +/- 3.31	21.75 +/- 2.07	0.1946
Bene	MORJ	Mala	7.56e-30	23.21 +/- 1.89	24.68 +/- 3.31	20.24 +/- 1.99	0.1793
Bene	MORJ	Munda	4.54e-15	26.11 +/- 2.87	24.68 +/- 3.31	21.81 +/- 2.02	0.1467
Bene	MORJ	Naidu	0.0012	21.57 +/- 3.85	24.68 +/- 3.31	20.26 +/- 3.30	0.1942
Bene	MORJ	Palliyar	5.61e-10	26.62 +/- 3.44	24.68 +/- 3.31	21.92 +/- 2.70	0.1024
Bene	MORJ	Paniyas	6.3e-17	25.95 +/- 2.60	24.68 +/- 3.31	22.21 +/- 2.71	0.0589
Bene	MORJ	Sahariya	1.7e-12	24.93 +/- 2.95	24.68 +/- 3.31	23.70 +/- 2.62	0.135
Bene	MORJ	Santhal	4.73e-17	28.33 +/- 2.95	24.68 +/- 3.31	23.85 +/- 2.84	0.1476
Bene	MORJ	Satnami	2.2e-16	23.10 +/- 2.45	24.68 +/- 3.31	19.33 +/- 2.86	0.1811
Bene	MORJ	Srivastava	0.00882	26.39 +/- 5.03	24.68 +/- 3.31	22.45 +/- 4.24	0.3086
Bene	MORJ	Vaish	1.2e-07	28.56 +/- 4.07	24.68 +/- 3.31	23.32 +/- 3.04	NA
Bene	MORJ	Vysya	1.89e-15	26.37 +/- 2.87	24.68 +/- 3.31	23.31 +/- 2.26	0.1213
Bene	SYRJ	Adi-Dravider	2.08e-20	24.99 +/- 2.41	24.01 +/- 3.91	19.93 +/- 2.30	0.2017
Bene	SYRJ	Bhil	2.14e-25	23.66 +/- 1.28	24.01 +/- 3.91	22.90 +/- 2.09	0.2236
Bene	SYRJ	Bhumij	2.52e-14	29.44 +/- 3.30	24.01 +/- 3.91	24.57 +/- 2.98	0.1333
Bene	SYRJ	Birhor	7.56e-10	25.11 +/- 3.26	24.01 +/- 3.91	22.63 +/- 2.46	0.0811
Bene	SYRJ	Brahmin	2.46e-05	28.55 +/- 4.58	24.01 +/- 3.91	23.50 +/- 3.29	NA
Bene	SYRJ	Cochin	8.19e-10	25.07 +/- 3.26	24.01 +/- 3.91	19.84 +/- 2.27	0.1444
Bene	SYRJ	Gond	7.56e-26	25.62 +/- 1.89	24.01 +/- 3.91	22.79 +/- 2.36	0.1582
Bene	SYRJ	Great_Andamanese	9.45e-07	22.88 +/- 3.40	24.01 +/- 3.91	22.92 +/- 1.93	0.0566
Bene	SYRJ	Ho	2.27e-22	27.53 +/- 1.95	24.01 +/- 3.91	22.39 +/- 2.66	0.131
Bene	SYRJ	Jains	0.0113	23.44 +/- 4.49	24.01 +/- 3.91	22.04 +/- 3.08	0.1765
Bene	SYRJ	Kamsali	1.64e-15	23.37 +/- 2.42	24.01 +/- 3.91	19.99 +/- 2.38	0.1964
Bene	SYRJ	Kattunayakkan	1.13e-11	26.44 +/- 3.22	24.01 +/- 3.91	23.88 +/- 2.09	0.1045
Bene	SYRJ	Kharia	1.39e-16	29.41 +/- 2.83	24.01 +/- 3.91	25.08 +/- 2.13	0.1233
Bene	SYRJ	Korku	2.52e-09	26.52 +/- 3.52	24.01 +/- 3.91	24.81 +/- 2.51	0.1396
Bene	SYRJ	Kshatriya	1.01e-07	25.97 +/- 2.92	24.01 +/- 3.91	22.21 +/- 2.95	NA
Bene	SYRJ	Madiga	3.09e-36	24.42 +/- 1.54	24.01 +/- 3.91	21.75 +/- 2.07	0.2084
Bene	SYRJ	Mala	4.28e-46	22.15 +/- 1.36	24.01 +/- 3.91	20.24 +/- 1.99	0.1922
Bene	SYRJ	Malai_Kuravar	0.000365	27.27 +/- 4.70	24.01 +/- 3.91	22.12 +/- 4.40	0.0973
Bene	SYRJ	Malli	0.000315	24.19 +/- 4.16	24.01 +/- 3.91	20.67 +/- 2.27	0.1631
Bene	SYRJ	Munda	2.65e-11	26.50 +/- 3.27	24.01 +/- 3.91	21.81 +/- 2.02	0.1548
Bene	SYRJ	Naidu	1.89e-09	19.36 +/- 2.55	24.01 +/- 3.91	20.26 +/- 3.30	0.2036
Bene	SYRJ	Onge	2.27e-07	28.16 +/- 4.06	24.01 +/- 3.91	22.22 +/- 2.36	0.0194
Bene	SYRJ	Palliyar	2.96e-08	27.96 +/- 3.88	24.01 +/- 3.91	21.92 +/- 2.70	0.1101
Bene	SYRJ	Paniyas	1.45e-22	25.02 +/- 2.24	24.01 +/- 3.91	22.21 +/- 2.71	0.0591
Bene	SYRJ	Sahariya	3.15e-18	24.13 +/- 2.27	24.01 +/- 3.91	23.70 +/- 2.62	0.1411
Bene	SYRJ	Santhal	7.56e-20	28.01 +/- 2.74	24.01 +/- 3.91	23.85 +/- 2.84	0.1544
Bene	SYRJ	Satnami	3.59e-12	22.74 +/- 2.72	24.01 +/- 3.91	19.33 +/- 2.86	0.1934
Bene	SYRJ	Sherpa	0.0195	27.96 +/- 5.50	24.01 +/- 3.91	23.21 +/- 3.70	0.05
Bene	SYRJ	Srivastava	0.000359	22.86 +/- 3.94	24.01 +/- 3.91	22.45 +/- 4.24	0.2761
Bene	SYRJ	Tharu	1.83e-19	24.64 +/- 1.95	24.01 +/- 3.91	20.38 +/- 2.14	0.2988
Bene	SYRJ	Vaish	3.21e-05	27.54 +/- 4.45	24.01 +/- 3.91	23.32 +/- 3.04	NA
Bene	SYRJ	Vysya	8.19e-20	25.46 +/- 2.19	24.01 +/- 3.91	23.31 +/- 2.26	0.1305
Bene	TUNJ	Adi-Dravider	1.95e-16	24.32 +/- 2.58	24.25 +/- 5.53	19.93 +/- 2.30	0.1762
Bene	TUNJ	Bhil	3.53e-15	24.58 +/- 2.00	24.25 +/- 5.53	22.90 +/- 2.09	0.201
Bene	TUNJ	Bhumij	1.51e-08	28.49 +/- 3.90	24.25 +/- 5.53	24.57 +/- 2.98	0.1244
Bene	TUNJ	Birhor	2.96e-11	24.68 +/- 3.05	24.25 +/- 5.53	22.63 +/- 2.46	0.0769
Bene	TUNJ	Chenchu	0.0029	27.06 +/- 4.97	24.25 +/- 5.53	23.46 +/- 3.88	0.0525
Bene	TUNJ	Gond	4.66e-19	25.95 +/- 2.58	24.25 +/- 5.53	22.79 +/- 2.36	0.1478
Bene	TUNJ	Great_Andamanese	3.84e-05	23.27 +/- 3.77	24.25 +/- 5.53	22.92 +/- 1.93	0.0585
Bene	TUNJ	Ho	3.09e-14	25.71 +/- 2.70	24.25 +/- 5.53	22.39 +/- 2.66	0.1179
Bene	TUNJ	Jains	0.000246	25.10 +/- 4.28	24.25 +/- 5.53	22.04 +/- 3.08	0.1487
Bene	TUNJ	Kamsali	2.33e-08	23.89 +/- 2.74	24.25 +/- 5.53	19.99 +/- 2.38	0.174
Bene	TUNJ	Kattunayakkan	1.7e-16	28.34 +/- 3.00	24.25 +/- 5.53	23.88 +/- 2.09	0.0996
Bene	TUNJ	Kharia	5.67e-11	29.61 +/- 3.69	24.25 +/- 5.53	25.08 +/- 2.13	0.1184
Bene	TUNJ	Korku	1.39e-07	26.70 +/- 3.81	24.25 +/- 5.53	24.81 +/- 2.51	0.1338
Bene	TUNJ	Kshatriya	1.7e-06	24.99 +/- 3.76	24.25 +/- 5.53	22.21 +/- 2.95	0.2842
Bene	TUNJ	Madiga	2.02e-23	26.01 +/- 2.36	24.25 +/- 5.53	21.75 +/- 2.07	0.1961
Bene	TUNJ	Mala	3.97e-22	22.18 +/- 2.01	24.25 +/- 5.53	20.24 +/- 1.99	0.1696
Bene	TUNJ	Malli	0.00101	25.27 +/- 4.50	24.25 +/- 5.53	20.67 +/- 2.27	0.1489
Bene	TUNJ	Munda	1.64e-13	25.39 +/- 2.92	24.25 +/- 5.53	21.81 +/- 2.02	0.1402
Bene	TUNJ	Naidu	0.000202	22.02 +/- 3.73	24.25 +/- 5.53	20.26 +/- 3.30	0.1917
Bene	TUNJ	Onge	5.92e-08	28.14 +/- 3.95	24.25 +/- 5.53	22.22 +/- 2.36	0.0208
Bene	TUNJ	Palliyar	1.32e-09	25.30 +/- 3.32	24.25 +/- 5.53	21.92 +/- 2.70	0.0978
Bene	TUNJ	Paniyas	5.86e-13	26.50 +/- 2.86	24.25 +/- 5.53	22.21 +/- 2.71	0.0608
Bene	TUNJ	Sahariya	1.76e-07	25.05 +/- 3.60	24.25 +/- 5.53	23.70 +/- 2.62	0.1319
Bene	TUNJ	Santhal	2.9e-11	27.64 +/- 3.41	24.25 +/- 5.53	23.85 +/- 2.84	0.1407
Bene	TUNJ	Satnami	1.58e-08	23.49 +/- 3.22	24.25 +/- 5.53	19.33 +/- 2.86	0.1743
Bene	TUNJ	Srivastava	0.0034	24.88 +/- 4.60	24.25 +/- 5.53	22.45 +/- 4.24	0.2236
Bene	TUNJ	Tharu	2.02e-15	25.37 +/- 2.76	24.25 +/- 5.53	20.38 +/- 2.14	0.2619
Bene	TUNJ	Vysya	4.73e-11	25.81 +/- 2.87	24.25 +/- 5.53	23.31 +/- 2.26	0.1207
Bene	TURJ	Adi-Dravider	2.9e-15	23.02 +/- 2.51	24.52 +/- 3.85	19.93 +/- 2.30	0.2028
Bene	TURJ	Bhil	1.01e-27	21.91 +/- 1.40	24.52 +/- 3.85	22.90 +/- 2.09	0.2251
Bene	TURJ	Bhumij	4.6e-09	29.76 +/- 3.99	24.52 +/- 3.85	24.57 +/- 2.98	0.1482
Bene	TURJ	Birhor	4.47e-11	26.91 +/- 3.34	24.52 +/- 3.85	22.63 +/- 2.46	0.0934
Bene	TURJ	Brahmin	2.14e-08	23.53 +/- 3.24	24.52 +/- 3.85	23.50 +/- 3.29	0.4531
Bene	TURJ	Cochin	5.73e-09	21.61 +/- 2.91	24.52 +/- 3.85	19.84 +/- 2.27	0.1359
Bene	TURJ	Gond	2.46e-23	27.56 +/- 2.51	24.52 +/- 3.85	22.79 +/- 2.36	0.1851
Bene	TURJ	Gounder	3.46e-06	27.72 +/- 4.24	24.52 +/- 3.85	23.54 +/- 2.24	0.2638
Bene	TURJ	Great_Andamanese	3.84e-09	25.88 +/- 3.46	24.52 +/- 3.85	22.92 +/- 1.93	0.0701
Bene	TURJ	Ho	1.07e-27	25.81 +/- 2.18	24.52 +/- 3.85	22.39 +/- 2.66	0.134
Bene	TURJ	Jains	8.82e-07	22.69 +/- 3.24	24.52 +/- 3.85	22.04 +/- 3.08	0.1848
Bene	TURJ	Kallar	6.3e-06	27.05 +/- 4.20	24.52 +/- 3.85	21.05 +/- 2.03	0.1934
Bene	TURJ	Kamsali	5.29e-08	24.06 +/- 3.37	24.52 +/- 3.85	19.99 +/- 2.38	0.2147
Bene	TURJ	Kattunayakkan	2.46e-13	27.46 +/- 3.17	24.52 +/- 3.85	23.88 +/- 2.09	0.1108
Bene	TURJ	Kharia	1.51e-17	30.80 +/- 3.17	24.52 +/- 3.85	25.08 +/- 2.13	0.1376
Bene	TURJ	Korku	3.53e-08	26.87 +/- 3.74	24.52 +/- 3.85	24.81 +/- 2.51	0.163
Bene	TURJ	Kshatriya	1.13e-06	20.99 +/- 3.13	24.52 +/- 3.85	22.21 +/- 2.95	0.3555
Bene	TURJ	Kuruchiyan	8.82e-05	28.26 +/- 4.68	24.52 +/- 3.85	22.98 +/- 2.64	0.2874
Bene	TURJ	Madiga	6.11e-27	23.35 +/- 1.99	24.52 +/- 3.85	21.75 +/- 2.07	0.2037
Bene	TURJ	Mala	2.02e-15	20.50 +/- 2.23	24.52 +/- 3.85	20.24 +/- 1.99	0.1859
Bene	TURJ	Munda	2.14e-18	24.25 +/- 2.45	24.52 +/- 3.85	21.81 +/- 2.02	0.1536
Bene	TURJ	Naidu	1.07e-05	20.05 +/- 3.15	24.52 +/- 3.85	20.26 +/- 3.30	0.2343
Bene	TURJ	Onge	5.67e-05	27.70 +/- 4.54	24.52 +/- 3.85	22.22 +/- 2.36	0.0203
Bene	TURJ	Palliyar	1.2e-07	26.80 +/- 3.82	24.52 +/- 3.85	21.92 +/- 2.70	0.1129
Bene	TURJ	Paniyas	3.78e-28	25.41 +/- 2.13	24.52 +/- 3.85	22.21 +/- 2.71	0.0638
Bene	TURJ	Sahariya	7.56e-06	25.59 +/- 3.99	24.52 +/- 3.85	23.70 +/- 2.62	0.1702
Bene	TURJ	Santhal	1.83e-12	28.99 +/- 3.44	24.52 +/- 3.85	23.85 +/- 2.84	0.1743
Bene	TURJ	Satnami	3.34e-10	22.92 +/- 2.94	24.52 +/- 3.85	19.33 +/- 2.86	0.2155
Bene	TURJ	Tharu	1.83e-28	22.75 +/- 1.90	24.52 +/- 3.85	20.38 +/- 2.14	0.2974
Bene	TURJ	Vysya	5.23e-11	22.97 +/- 2.86	24.52 +/- 3.85	23.31 +/- 2.26	0.128
Bene	YMNJ	Bhil	6.93e-32	24.67 +/- 1.85	27.81 +/- 3.91	22.90 +/- 2.09	0.1944
Bene	YMNJ	Bhumij	3.34e-08	30.22 +/- 4.20	27.81 +/- 3.91	24.57 +/- 2.98	0.1343
Bene	YMNJ	Birhor	5.48e-17	26.45 +/- 2.76	27.81 +/- 3.91	22.63 +/- 2.46	0.0831
Bene	YMNJ	Chenchu	0.00882	29.46 +/- 5.62	27.81 +/- 3.91	23.46 +/- 3.88	0.0576
Bene	YMNJ	Gond	3.97e-13	28.66 +/- 3.33	27.81 +/- 3.91	22.79 +/- 2.36	0.1669
Bene	YMNJ	Gounder	0.000195	30.08 +/- 5.10	27.81 +/- 3.91	23.54 +/- 2.24	0.2228
Bene	YMNJ	Great_Andamanese	0.00101	26.52 +/- 4.71	27.81 +/- 3.91	22.92 +/- 1.93	0.065
Bene	YMNJ	Ho	1.26e-16	27.34 +/- 2.88	27.81 +/- 3.91	22.39 +/- 2.66	0.128
Bene	YMNJ	Jains	4.6e-17	27.04 +/- 2.82	27.81 +/- 3.91	22.04 +/- 3.08	0.1633
Bene	YMNJ	Kattunayakkan	1.95e-11	28.08 +/- 3.44	27.81 +/- 3.91	23.88 +/- 2.09	0.1033
Bene	YMNJ	Korku	1.89e-06	28.90 +/- 4.36	27.81 +/- 3.91	24.81 +/- 2.51	0.1551
Bene	YMNJ	Kshatriya	1.13e-10	26.17 +/- 3.30	27.81 +/- 3.91	22.21 +/- 2.95	0.2466
Bene	YMNJ	Madiga	1.26e-26	24.92 +/- 2.14	27.81 +/- 3.91	21.75 +/- 2.07	0.185
Bene	YMNJ	Munda	9.45e-13	26.06 +/- 3.06	27.81 +/- 3.91	21.81 +/- 2.02	0.1447
Bene	YMNJ	Onge	2.96e-07	28.26 +/- 3.90	27.81 +/- 3.91	22.22 +/- 2.36	0.0218
Bene	YMNJ	Paniyas	2.58e-21	26.21 +/- 2.48	27.81 +/- 3.91	22.21 +/- 2.71	0.0631
Bene	YMNJ	Sahariya	6.93e-07	27.36 +/- 4.04	27.81 +/- 3.91	23.70 +/- 2.62	0.1527
Bene	YMNJ	Santhal	1.45e-12	29.30 +/- 3.46	27.81 +/- 3.91	23.85 +/- 2.84	0.156
Bene	YMNJ	Vysya	4.41e-10	25.47 +/- 3.28	27.81 +/- 3.91	23.31 +/- 2.26	0.1165
Bhil	GEOJ	Nysha	3.09e-09	105.74 +/- 11.85	96.07 +/- 12.81	85.57 +/- 37.86	0.0782
Bhil	ITAJ	Nysha	0.00183	86.52 +/- 12.86	67.30 +/- 14.00	85.57 +/- 37.86	0.0528
Bhumij	No significant results
Birhor	No significant results
Brahmin	No significant results
Changapa	No significant results
Chenchu	No significant results
Cochin	ALGJ	Chenchu	0.00126	14.52 +/- 2.60	15.08 +/- 2.02	16.34 +/- 3.84	0.0308
Cochin	ALGJ	Gounder	0.00296	17.85 +/- 3.28	15.08 +/- 2.02	18.90 +/- 8.36	0.1258
Cochin	ALGJ	Kuruchiyan	0.00819	16.62 +/- 3.17	15.08 +/- 2.02	17.08 +/- 3.17	0.112
Cochin	ALGJ	Madiga	0.000113	16.20 +/- 2.70	15.08 +/- 2.02	16.70 +/- 2.61	0.1065
Cochin	ALGJ	Malai_Kuravar	0.0384	14.68 +/- 2.96	15.08 +/- 2.02	13.31 +/- 4.14	0.0501
Cochin	ALGJ	Naidu	0.0271	16.66 +/- 3.31	15.08 +/- 2.02	16.40 +/- 5.68	0.122
Cochin	ALGJ	Satnami	0.0063	19.14 +/- 3.62	15.08 +/- 2.02	17.94 +/- 4.99	0.1385
Cochin	ASHJ	Brahmin	0.0435	16.66 +/- 3.38	15.72 +/- 1.94	15.53 +/- 3.94	0.1256
Cochin	ASHJ	Madiga	0.00113	16.28 +/- 2.90	15.72 +/- 1.94	16.70 +/- 2.61	0.09
Cochin	DJEJ	Bhil	2.83e-08	19.28 +/- 2.67	15.00 +/- 1.43	19.23 +/- 4.65	0.0886
Cochin	DJEJ	Gounder	0.0107	18.56 +/- 3.57	15.00 +/- 1.43	18.90 +/- 8.36	0.0905
Cochin	DJEJ	Jains	0.0321	17.50 +/- 3.51	15.00 +/- 1.43	14.29 +/- 3.52	0.0802
Cochin	DJEJ	Kuruchiyan	0.0017	17.69 +/- 3.20	15.00 +/- 1.43	17.08 +/- 3.17	0.086
Cochin	DJEJ	Madiga	3.34e-07	16.47 +/- 2.40	15.00 +/- 1.43	16.70 +/- 2.61	0.079
Cochin	DJEJ	Malai_Kuravar	3.78e-08	14.14 +/- 1.97	15.00 +/- 1.43	13.31 +/- 4.14	0.0422
Cochin	DJEJ	Naidu	1.01e-09	17.98 +/- 2.35	15.00 +/- 1.43	16.40 +/- 5.68	0.0963
Cochin	DJEJ	Sahariya	5.42e-07	19.26 +/- 2.83	15.00 +/- 1.43	16.32 +/- 4.48	0.0757
Cochin	DJEJ	Satnami	0.00132	18.24 +/- 3.27	15.00 +/- 1.43	17.94 +/- 4.99	0.0982
Cochin	GEOJ	Satnami	0.0315	19.96 +/- 3.99	15.83 +/- 2.43	17.94 +/- 4.99	0.1614
Cochin	GRKJ	Brahmin	1.89e-06	17.82 +/- 2.69	14.85 +/- 1.70	15.53 +/- 3.94	0.2414
Cochin	GRKJ	Chenchu	0.00945	16.09 +/- 3.08	14.85 +/- 1.70	16.34 +/- 3.84	0.0363
Cochin	GRKJ	Kashmiri_Pandit	0.00391	18.49 +/- 3.43	14.85 +/- 1.70	15.77 +/- 3.81	0.3006
Cochin	GRKJ	Kuruchiyan	0.0113	17.94 +/- 3.46	14.85 +/- 1.70	17.08 +/- 3.17	0.1416
Cochin	GRKJ	Madiga	6.3e-07	16.95 +/- 2.50	14.85 +/- 1.70	16.70 +/- 2.61	0.1255
Cochin	GRKJ	Malai_Kuravar	0.00126	14.99 +/- 2.68	14.85 +/- 1.70	13.31 +/- 4.14	0.0572
Cochin	GRKJ	Naidu	0.0239	17.92 +/- 3.55	14.85 +/- 1.70	16.40 +/- 5.68	0.1516
Cochin	IRNJ	Madiga	0.00819	19.32 +/- 3.68	15.41 +/- 2.31	16.70 +/- 2.61	0.0913
Cochin	IRQJ	Bhil	0.00945	22.15 +/- 4.24	17.25 +/- 2.36	19.23 +/- 4.65	0.1412
Cochin	IRQJ	Madiga	0.00523	17.85 +/- 3.35	17.25 +/- 2.36	16.70 +/- 2.61	0.109
Cochin	IRQJ	Satnami	0.0302	21.45 +/- 4.28	17.25 +/- 2.36	17.94 +/- 4.99	0.1446
Cochin	IRQJ	Tharu	0.000151	21.17 +/- 3.56	17.25 +/- 2.36	19.83 +/- 3.72	0.176
Cochin	ITAJ	Kashmiri_Pandit	0.012	20.20 +/- 3.90	16.12 +/- 1.92	15.77 +/- 3.81	0.1604
Cochin	ITAJ	Madiga	0.00176	17.68 +/- 3.20	16.12 +/- 1.92	16.70 +/- 2.61	0.0984
Cochin	LIBJ	Bhil	3.91e-07	20.49 +/- 2.99	16.17 +/- 1.78	19.23 +/- 4.65	0.1136
Cochin	LIBJ	Brahmin	8.19e-07	15.07 +/- 2.23	16.17 +/- 1.78	15.53 +/- 3.94	0.0984
Cochin	LIBJ	Chenchu	0.00624	14.98 +/- 2.83	16.17 +/- 1.78	16.34 +/- 3.84	0.0309
Cochin	LIBJ	Gounder	0.0189	20.32 +/- 3.99	16.17 +/- 1.78	18.90 +/- 8.36	0.1126
Cochin	LIBJ	Kashmiri_Pandit	4.79e-05	18.95 +/- 3.09	16.17 +/- 1.78	15.77 +/- 3.81	0.1368
Cochin	LIBJ	Kuruchiyan	0.0403	17.48 +/- 3.53	16.17 +/- 1.78	17.08 +/- 3.17	0.0949
Cochin	LIBJ	Madiga	1.39e-14	16.66 +/- 1.85	16.17 +/- 1.78	16.70 +/- 2.61	0.0936
Cochin	LIBJ	Malai_Kuravar	0.000195	15.48 +/- 2.62	16.17 +/- 1.78	13.31 +/- 4.14	0.0485
Cochin	LIBJ	Meghawal	0.00353	18.26 +/- 3.38	16.17 +/- 1.78	18.93 +/- 8.32	0.1045
Cochin	LIBJ	Naidu	0.000271	19.82 +/- 3.39	16.17 +/- 1.78	16.40 +/- 5.68	0.1167
Cochin	MORJ	Bene	0.00561	14.38 +/- 2.70	14.95 +/- 1.61	12.70 +/- 2.27	0.0561
Cochin	MORJ	Brahmin	4.22e-06	16.29 +/- 2.50	14.95 +/- 1.61	15.53 +/- 3.94	0.16
Cochin	MORJ	Chenchu	0.0158	16.54 +/- 3.23	14.95 +/- 1.61	16.34 +/- 3.84	0.0377
Cochin	MORJ	Gounder	0.0195	17.17 +/- 3.37	14.95 +/- 1.61	18.90 +/- 8.36	0.1227
Cochin	MORJ	Jains	0.00132	18.00 +/- 3.23	14.95 +/- 1.61	14.29 +/- 3.52	0.1303
Cochin	MORJ	Kashmiri_Pandit	1.13e-06	16.92 +/- 2.52	14.95 +/- 1.61	15.77 +/- 3.81	0.1892
Cochin	MORJ	Kuruchiyan	0.0113	18.47 +/- 3.56	14.95 +/- 1.61	17.08 +/- 3.17	0.1296
Cochin	MORJ	Madiga	3.21e-09	15.68 +/- 2.09	14.95 +/- 1.61	16.70 +/- 2.61	0.1082
Cochin	MORJ	Malai_Kuravar	2.77e-05	14.98 +/- 2.41	14.95 +/- 1.61	13.31 +/- 4.14	0.0551
Cochin	MORJ	Meghawal	0.00041	17.02 +/- 2.94	14.95 +/- 1.61	18.93 +/- 8.32	0.1358
Cochin	MORJ	Minicoy	0.000265	15.68 +/- 2.68	14.95 +/- 1.61	12.27 +/- 2.87	0.107
Cochin	MORJ	Naidu	0.00302	17.55 +/- 3.23	14.95 +/- 1.61	16.40 +/- 5.68	0.1326
Cochin	MORJ	Sahariya	1.01e-06	17.91 +/- 2.67	14.95 +/- 1.61	16.32 +/- 4.48	0.096
Cochin	MORJ	Satnami	0.000365	18.85 +/- 3.25	14.95 +/- 1.61	17.94 +/- 4.99	0.1487
Cochin	SYRJ	Madiga	0.00246	17.38 +/- 3.18	16.25 +/- 1.77	16.70 +/- 2.61	0.1208
Cochin	SYRJ	Tharu	0.000164	20.88 +/- 3.52	16.25 +/- 1.77	19.83 +/- 3.72	0.2138
Cochin	TUNJ	Madiga	2.84e-07	16.92 +/- 2.45	16.43 +/- 1.90	16.70 +/- 2.61	0.1018
Cochin	TUNJ	Sahariya	0.0063	20.87 +/- 3.94	16.43 +/- 1.90	16.32 +/- 4.48	0.0953
Cochin	TURJ	Bene	0.0158	14.66 +/- 2.86	15.45 +/- 1.55	12.70 +/- 2.27	0.0666
Cochin	TURJ	Bhil	0.00145	19.86 +/- 3.57	15.45 +/- 1.55	19.23 +/- 4.65	0.1641
Cochin	TURJ	Brahmin	1.2e-07	17.99 +/- 2.56	15.45 +/- 1.55	15.53 +/- 3.94	0.2669
Cochin	TURJ	Kashmiri_Pandit	0.0151	17.31 +/- 3.37	15.45 +/- 1.55	15.77 +/- 3.81	0.2862
Cochin	TURJ	Madiga	8.82e-06	17.24 +/- 2.70	15.45 +/- 1.55	16.70 +/- 2.61	0.1316
Cochin	TURJ	Malai_Kuravar	0.00029	15.96 +/- 2.73	15.45 +/- 1.55	13.31 +/- 4.14	0.0637
Cochin	TURJ	Malli	0.0302	12.77 +/- 2.55	15.45 +/- 1.55	13.24 +/- 2.76	0.1002
Cochin	TURJ	Meghawal	0.0208	18.15 +/- 3.58	15.45 +/- 1.55	18.93 +/- 8.32	0.1677
Cochin	TURJ	Satnami	0.000756	18.78 +/- 3.31	15.45 +/- 1.55	17.94 +/- 4.99	0.1607
Cochin	YMNJ	Bhil	1.26e-08	18.97 +/- 2.59	15.12 +/- 1.45	19.23 +/- 4.65	0.1079
Cochin	YMNJ	Brahmin	8.82e-06	16.29 +/- 2.55	15.12 +/- 1.45	15.53 +/- 3.94	0.114
Cochin	YMNJ	Chenchu	0.000113	14.23 +/- 2.37	15.12 +/- 1.45	16.34 +/- 3.84	0.0274
Cochin	YMNJ	Great_Andamanese	0.00214	14.34 +/- 2.61	15.12 +/- 1.45	16.59 +/- 3.22	0.0328
Cochin	YMNJ	Kashmiri_Pandit	0.0151	19.08 +/- 3.71	15.12 +/- 1.45	15.77 +/- 3.81	0.1404
Cochin	YMNJ	Kuruchiyan	0.00472	18.29 +/- 3.42	15.12 +/- 1.45	17.08 +/- 3.17	0.099
Cochin	YMNJ	Lodi	2.39e-05	19.07 +/- 3.06	15.12 +/- 1.45	18.14 +/- 4.65	0.1233
Cochin	YMNJ	Madiga	1.51e-09	17.38 +/- 2.28	15.12 +/- 1.45	16.70 +/- 2.61	0.1007
Cochin	YMNJ	Malai_Kuravar	0.00378	14.93 +/- 2.77	15.12 +/- 1.45	13.31 +/- 4.14	0.0447
Cochin	YMNJ	Sahariya	9.45e-07	16.52 +/- 2.37	15.12 +/- 1.45	16.32 +/- 4.48	0.0761
DJEJ	No significant results
GEOJ	No significant results
Gond	No significant results
Gounder	No significant results
Great_Andamanese	No significant results
GRKJ	No significant results
Ho	No significant results
IRNJ	No significant results
IRQJ	No significant results
ITAJ	No significant results
Jains	No significant results
Kallar	No significant results
Kamsali	No significant results
Kashmiri_Pandit	No significant results
Kattunayakkan	No significant results
Kharia	No significant results
Korku	No significant results
Kshatriya	ITAJ	Gond	0.0139	53.16 +/- 10.31	48.27 +/- 14.08	42.53 +/- 18.82	0.1161
Kshatriya	LIBJ	Paniyas	0.0139	68.52 +/- 13.30	69.49 +/- 35.00	69.32 +/- 23.18	0.0651
Kuruchiyan	No significant results
LIBJ	No significant results
Lodi	No significant results
Madiga	No significant results
Mala	No significant results
Malai_Kuravar	No significant results
Malli	No significant results
Meghawal	No significant results
Minicoy	No significant results
MORJ	No significant results
Munda	No significant results
Naidu	No significant results
Narikkuravar	No significant results
Nysha	No significant results
Onge	No significant results
Palliyar	No significant results
Paniyas	No significant results
Sahariya	No significant results
Santhal	No significant results
Satnami	No significant results
Sherpa	No significant results
Srivastava	No significant results
Subba	No significant results
SYRJ	No significant results
Tharu	No significant results
Tibet	No significant results
TUNJ	No significant results
TURJ	No significant results
Vaish	No significant results
Vedda	No significant results
Velama	No significant results
Vysya	No significant results
YMNJ	No significant results

## Sheet: Table S4
Table S4. 2-ref ALDER admixture time and proportions estimations (Jewish, Indian, Pakistanit and Middle-Eastern populations)
Population	Pop 1	Pop 2	P-value	Admixture time (generations), 2-reference populations	Admixture time (generations), 1-reference populations (pop 1)	Admixture time (generations), 1 reference populations (pop 2)	Lower bound of admixture proportions (2-reference populations)
Adi	No significant results
ALGJ	No significant results
Aonaga	No significant results
ASHJ	No significant results
Balochi	No significant results
Bedouin	No significant results
Bene	ALGJ	Brahmin	2.62e-06	30.18 +/- 4.22	29.07 +/- 3.73	23.61 +/- 3.45	NA
Bene	ALGJ	Great_Andamanese	2.1e-10	28.92 +/- 3.65	29.07 +/- 3.73	22.70 +/- 2.41	0.0691
Bene	ALGJ	Korku	7.43e-05	30.29 +/- 4.92	29.07 +/- 3.73	23.60 +/- 2.88	0.1544
Bene	ALGJ	Paniyas	4.5e-18	29.27 +/- 2.96	29.07 +/- 3.73	22.82 +/- 2.72	0.0667
Bene	ALGJ	Sahariya	1.43e-07	28.78 +/- 4.07	29.07 +/- 3.73	23.64 +/- 2.86	0.1663
Bene	ALGJ	Vysya	0.000112	25.32 +/- 3.65	29.07 +/- 3.73	23.04 +/- 2.40	0.1215
Bene	ASHJ	Adi-Dravider	6.15e-19	25.49 +/- 2.51	24.37 +/- 3.29	20.15 +/- 2.18	0.1849
Bene	ASHJ	Bhil	9.75e-17	24.51 +/- 1.57	24.37 +/- 3.29	22.56 +/- 2.10	0.2142
Bene	ASHJ	Bhumij	1.43e-12	29.78 +/- 3.49	24.37 +/- 3.29	25.35 +/- 3.57	0.1315
Bene	ASHJ	Birhor	3.15e-09	25.14 +/- 3.31	24.37 +/- 3.29	22.17 +/- 2.94	0.0803
Bene	ASHJ	Chenchu	0.00036	27.52 +/- 4.67	24.37 +/- 3.29	22.91 +/- 4.32	0.0489
Bene	ASHJ	Gond	2.62e-21	25.55 +/- 2.41	24.37 +/- 3.29	22.91 +/- 2.47	0.1484
Bene	ASHJ	Great_Andamanese	4.2e-05	27.00 +/- 4.14	24.37 +/- 3.29	22.70 +/- 2.41	0.061
Bene	ASHJ	Jains	0.0039	23.79 +/- 4.34	24.37 +/- 3.29	20.92 +/- 3.59	0.1538
Bene	ASHJ	Kattunayakkan	5.7e-12	27.59 +/- 3.30	24.37 +/- 3.29	24.86 +/- 2.22	0.098
Bene	ASHJ	Kharia	8.25e-16	31.07 +/- 3.32	24.37 +/- 3.29	24.93 +/- 2.38	0.1243
Bene	ASHJ	Korku	8.25e-09	23.69 +/- 3.18	24.37 +/- 3.29	23.60 +/- 2.88	0.1147
Bene	ASHJ	Kshatriya	0.00075	27.02 +/- 4.69	24.37 +/- 3.29	21.92 +/- 3.24	0.3436
Bene	ASHJ	Madiga	6e-21	25.38 +/- 2.35	24.37 +/- 3.29	21.40 +/- 2.33	0.1908
Bene	ASHJ	Mala	2.48e-20	24.22 +/- 2.33	24.37 +/- 3.29	20.51 +/- 1.81	0.1833
Bene	ASHJ	Munda	1.05e-11	26.97 +/- 3.25	24.37 +/- 3.29	21.54 +/- 2.14	0.1521
Bene	ASHJ	Naidu	0.000375	19.65 +/- 3.34	24.37 +/- 3.29	20.36 +/- 3.60	0.1831
Bene	ASHJ	Palliyar	1.35e-15	25.48 +/- 2.74	24.37 +/- 3.29	21.39 +/- 2.53	0.0982
Bene	ASHJ	Paniyas	3.08e-15	26.20 +/- 2.40	24.37 +/- 3.29	22.82 +/- 2.72	0.0591
Bene	ASHJ	Sahariya	9e-09	25.01 +/- 2.97	24.37 +/- 3.29	23.64 +/- 2.86	0.1337
Bene	ASHJ	Santhal	9.75e-11	27.20 +/- 3.39	24.37 +/- 3.29	23.01 +/- 3.38	0.1467
Bene	ASHJ	Srivastava	0.000825	23.92 +/- 4.07	24.37 +/- 3.29	21.99 +/- 3.94	0.2845
Bene	ASHJ	Vysya	2.25e-14	25.54 +/- 2.84	24.37 +/- 3.29	23.04 +/- 2.40	0.1214
Bene	DJEJ	Bhil	1.2e-12	25.51 +/- 2.19	27.01 +/- 5.47	22.56 +/- 2.10	0.1537
Bene	DJEJ	Bhumij	3.15e-08	31.90 +/- 4.38	27.01 +/- 5.47	25.35 +/- 3.57	0.1216
Bene	DJEJ	Birhor	1.8e-10	26.82 +/- 3.37	27.01 +/- 5.47	22.17 +/- 2.94	0.0784
Bene	DJEJ	Gond	1.35e-24	29.13 +/- 2.58	27.01 +/- 5.47	22.91 +/- 2.47	0.1371
Bene	DJEJ	Kattunayakkan	9e-08	27.89 +/- 3.91	27.01 +/- 5.47	24.86 +/- 2.22	0.083
Bene	DJEJ	Korku	9.75e-06	29.63 +/- 4.59	27.01 +/- 5.47	23.60 +/- 2.88	0.1173
Bene	DJEJ	Kshatriya	0.0165	25.01 +/- 4.79	27.01 +/- 5.47	21.92 +/- 3.24	0.1546
Bene	DJEJ	Malli	1.58e-07	26.56 +/- 3.59	27.01 +/- 5.47	21.10 +/- 2.76	0.1301
Bene	DJEJ	Munda	2.4e-10	27.44 +/- 3.47	27.01 +/- 5.47	21.54 +/- 2.14	0.1263
Bene	DJEJ	Onge	5.78e-10	27.04 +/- 3.47	27.01 +/- 5.47	21.23 +/- 1.97	0.0186
Bene	DJEJ	Sahariya	0.0018	29.55 +/- 5.25	27.01 +/- 5.47	23.64 +/- 2.86	0.1267
Bene	DJEJ	Santhal	9e-08	28.58 +/- 4.00	27.01 +/- 5.47	23.01 +/- 3.38	0.1256
Bene	GEOJ	Bhil	2.1e-11	24.13 +/- 2.56	27.54 +/- 2.41	22.56 +/- 2.10	0.2394
Bene	GEOJ	Birhor	3.75e-06	26.17 +/- 3.96	27.54 +/- 2.41	22.17 +/- 2.94	0.0861
Bene	GEOJ	Gond	1.12e-09	28.66 +/- 3.71	27.54 +/- 2.41	22.91 +/- 2.47	0.1802
Bene	GEOJ	Great_Andamanese	0.015	28.07 +/- 5.35	27.54 +/- 2.41	22.70 +/- 2.41	0.0662
Bene	GEOJ	Munda	4.28e-09	26.27 +/- 3.48	27.54 +/- 2.41	21.54 +/- 2.14	0.1589
Bene	GEOJ	Paniyas	1.5e-07	27.37 +/- 3.87	27.54 +/- 2.41	22.82 +/- 2.72	0.0661
Bene	GEOJ	Vysya	6.82e-13	22.74 +/- 2.64	27.54 +/- 2.41	23.04 +/- 2.40	0.1254
Bene	GRKJ	Adi-Dravider	1.65e-22	23.87 +/- 2.20	24.30 +/- 3.16	20.15 +/- 2.18	0.2217
Bene	GRKJ	Bhil	1.88e-16	22.14 +/- 1.11	24.30 +/- 3.16	22.56 +/- 2.10	0.243
Bene	GRKJ	Bhumij	7.5e-13	27.74 +/- 3.23	24.30 +/- 3.16	25.35 +/- 3.57	0.1416
Bene	GRKJ	Birhor	1.95e-09	23.84 +/- 3.12	24.30 +/- 3.16	22.17 +/- 2.94	0.0859
Bene	GRKJ	Brahmin	1.05e-08	25.73 +/- 3.46	24.30 +/- 3.16	23.61 +/- 3.45	NA
Bene	GRKJ	Chenchu	0.00225	25.84 +/- 4.63	24.30 +/- 3.16	22.91 +/- 4.32	0.0526
Bene	GRKJ	Cochin	4.87e-07	24.04 +/- 3.48	24.30 +/- 3.16	19.13 +/- 2.87	0.1825
Bene	GRKJ	Gond	2.85e-30	24.49 +/- 1.98	24.30 +/- 3.16	22.91 +/- 2.47	0.1631
Bene	GRKJ	Gounder	5.1e-23	28.20 +/- 2.57	24.30 +/- 3.16	24.12 +/- 2.15	0.2779
Bene	GRKJ	Great_Andamanese	2.02e-08	23.79 +/- 3.15	24.30 +/- 3.16	22.70 +/- 2.41	0.0616
Bene	GRKJ	Ho	4.57e-11	25.10 +/- 3.09	24.30 +/- 3.16	20.77 +/- 2.69	0.1315
Bene	GRKJ	Jains	1.35e-05	21.70 +/- 2.91	24.30 +/- 3.16	20.92 +/- 3.59	0.1933
Bene	GRKJ	Kallar	3e-09	27.77 +/- 3.66	24.30 +/- 3.16	22.12 +/- 2.80	0.217
Bene	GRKJ	Kamsali	3.67e-09	20.93 +/- 2.77	24.30 +/- 3.16	20.18 +/- 2.21	0.2006
Bene	GRKJ	Kashmiri_Pandit	1.05e-08	27.98 +/- 3.52	24.30 +/- 3.16	23.45 +/- 2.09	NA
Bene	GRKJ	Kattunayakkan	6.6e-14	24.47 +/- 2.76	24.30 +/- 3.16	24.86 +/- 2.22	0.1013
Bene	GRKJ	Kharia	5.63e-17	27.74 +/- 2.88	24.30 +/- 3.16	24.93 +/- 2.38	0.1271
Bene	GRKJ	Korku	3.9e-05	21.68 +/- 3.47	24.30 +/- 3.16	23.60 +/- 2.88	0.122
Bene	GRKJ	Kshatriya	4.57e-08	23.50 +/- 2.84	24.30 +/- 3.16	21.92 +/- 3.24	NA
Bene	GRKJ	Madiga	1.58e-31	23.49 +/- 1.86	24.30 +/- 3.16	21.40 +/- 2.33	0.2239
Bene	GRKJ	Mala	1.5e-27	21.98 +/- 1.85	24.30 +/- 3.16	20.51 +/- 1.81	0.2084
Bene	GRKJ	Malli	0.00263	25.51 +/- 4.59	24.30 +/- 3.16	21.10 +/- 2.76	0.2108
Bene	GRKJ	Munda	1.13e-06	23.46 +/- 3.46	24.30 +/- 3.16	21.54 +/- 2.14	0.1525
Bene	GRKJ	Naidu	0.00975	19.99 +/- 3.75	24.30 +/- 3.16	20.36 +/- 3.60	0.2415
Bene	GRKJ	Nysha	0.0143	26.90 +/- 5.12	24.30 +/- 3.16	22.47 +/- 3.97	0.0327
Bene	GRKJ	Palliyar	1.8e-16	24.67 +/- 2.59	24.30 +/- 3.16	21.39 +/- 2.53	0.1071
Bene	GRKJ	Paniyas	7.5e-20	24.06 +/- 2.34	24.30 +/- 3.16	22.82 +/- 2.72	0.06
Bene	GRKJ	Sahariya	1.12e-08	22.79 +/- 2.98	24.30 +/- 3.16	23.64 +/- 2.86	0.1421
Bene	GRKJ	Santhal	4.05e-14	25.90 +/- 2.90	24.30 +/- 3.16	23.01 +/- 3.38	0.1598
Bene	GRKJ	Srivastava	0.00165	22.85 +/- 4.05	24.30 +/- 3.16	21.99 +/- 3.94	0.3578
Bene	GRKJ	Tharu	2.03e-22	24.25 +/- 2.19	24.30 +/- 3.16	19.62 +/- 2.48	0.346
Bene	GRKJ	Vaish	6.75e-06	26.29 +/- 4.03	24.30 +/- 3.16	22.74 +/- 3.28	NA
Bene	GRKJ	Vysya	1.8e-18	22.95 +/- 2.30	24.30 +/- 3.16	23.04 +/- 2.40	0.1304
Bene	IRNJ	Adi-Dravider	2.4e-07	24.95 +/- 3.56	22.90 +/- 3.53	20.15 +/- 2.18	0.1574
Bene	IRNJ	Bhil	2.7e-12	23.03 +/- 1.27	22.90 +/- 3.53	22.56 +/- 2.10	0.153
Bene	IRNJ	Birhor	5.1e-09	24.72 +/- 3.29	22.90 +/- 3.53	22.17 +/- 2.94	0.0702
Bene	IRNJ	Cochin	0.006	24.40 +/- 4.51	22.90 +/- 3.53	19.13 +/- 2.87	0.1022
Bene	IRNJ	Gond	7.5e-16	26.30 +/- 2.81	22.90 +/- 3.53	22.91 +/- 2.47	0.1281
Bene	IRNJ	Kamsali	1.72e-05	25.47 +/- 4.00	22.90 +/- 3.53	20.18 +/- 2.21	0.167
Bene	IRNJ	Kattunayakkan	0.00188	28.81 +/- 5.13	22.90 +/- 3.53	24.86 +/- 2.22	0.0964
Bene	IRNJ	Korku	0.0225	25.24 +/- 4.89	22.90 +/- 3.53	23.60 +/- 2.88	0.1055
Bene	IRNJ	Kshatriya	3.75e-05	23.06 +/- 3.59	22.90 +/- 3.53	21.92 +/- 3.24	0.1728
Bene	IRNJ	Madiga	3.75e-21	23.84 +/- 2.25	22.90 +/- 3.53	21.40 +/- 2.33	0.1449
Bene	IRNJ	Mala	1.88e-16	22.71 +/- 2.39	22.90 +/- 3.53	20.51 +/- 1.81	0.1444
Bene	IRNJ	Munda	2.4e-05	26.53 +/- 4.19	22.90 +/- 3.53	21.54 +/- 2.14	0.1221
Bene	IRNJ	Paniyas	1.28e-09	27.84 +/- 3.61	22.90 +/- 3.53	22.82 +/- 2.72	0.0592
Bene	IRNJ	Santhal	9.75e-09	29.06 +/- 3.91	22.90 +/- 3.53	23.01 +/- 3.38	0.1358
Bene	IRNJ	Tharu	5.77e-16	22.99 +/- 2.04	22.90 +/- 3.53	19.62 +/- 2.48	0.1699
Bene	IRNJ	Vysya	2.18e-15	22.34 +/- 2.42	22.90 +/- 3.53	23.04 +/- 2.40	0.0909
Bene	IRQJ	Adi-Dravider	1.35e-09	23.04 +/- 2.65	23.82 +/- 5.09	20.15 +/- 2.18	0.1766
Bene	IRQJ	Bhil	9.75e-11	23.58 +/- 1.62	23.82 +/- 5.09	22.56 +/- 2.10	0.2097
Bene	IRQJ	Bhumij	2.4e-05	25.55 +/- 3.49	23.82 +/- 5.09	25.35 +/- 3.57	0.1051
Bene	IRQJ	Birhor	0.00075	22.53 +/- 3.90	23.82 +/- 5.09	22.17 +/- 2.94	0.0681
Bene	IRQJ	Brahmin	0.00825	27.07 +/- 5.06	23.82 +/- 5.09	23.61 +/- 3.45	0.3266
Bene	IRQJ	Gond	2.18e-13	23.29 +/- 2.60	23.82 +/- 5.09	22.91 +/- 2.47	0.1322
Bene	IRQJ	Great_Andamanese	0.00021	25.59 +/- 3.20	23.82 +/- 5.09	22.70 +/- 2.41	0.06
Bene	IRQJ	Kamsali	0.00143	20.92 +/- 3.69	23.82 +/- 5.09	20.18 +/- 2.21	0.1612
Bene	IRQJ	Kattunayakkan	1.8e-05	24.61 +/- 3.86	23.82 +/- 5.09	24.86 +/- 2.22	0.0872
Bene	IRQJ	Kharia	0.000293	27.40 +/- 4.62	23.82 +/- 5.09	24.93 +/- 2.38	0.102
Bene	IRQJ	Kshatriya	4.12e-06	24.14 +/- 2.87	23.82 +/- 5.09	21.92 +/- 3.24	0.3232
Bene	IRQJ	Kuruchiyan	2.4e-09	25.36 +/- 3.33	23.82 +/- 5.09	23.01 +/- 2.55	0.2168
Bene	IRQJ	Lodi	0.015	24.20 +/- 4.05	23.82 +/- 5.09	19.79 +/- 2.93	0.1868
Bene	IRQJ	Madiga	1.28e-16	23.80 +/- 2.13	23.82 +/- 5.09	21.40 +/- 2.33	0.1804
Bene	IRQJ	Mala	8.25e-19	22.26 +/- 2.20	23.82 +/- 5.09	20.51 +/- 1.81	0.1706
Bene	IRQJ	Malli	0.00698	23.21 +/- 4.31	23.82 +/- 5.09	21.10 +/- 2.76	0.1573
Bene	IRQJ	Minicoy	0.00255	25.28 +/- 3.90	23.82 +/- 5.09	19.96 +/- 2.84	0.1439
Bene	IRQJ	Palliyar	1.5e-07	23.39 +/- 3.12	23.82 +/- 5.09	21.39 +/- 2.53	0.084
Bene	IRQJ	Paniyas	1.58e-07	23.43 +/- 3.18	23.82 +/- 5.09	22.82 +/- 2.72	0.0547
Bene	IRQJ	Sahariya	0.00345	23.52 +/- 3.68	23.82 +/- 5.09	23.64 +/- 2.86	0.1221
Bene	IRQJ	Santhal	2.4e-07	25.47 +/- 3.59	23.82 +/- 5.09	23.01 +/- 3.38	0.1333
Bene	IRQJ	Tharu	1.2e-08	22.52 +/- 1.88	23.82 +/- 5.09	19.62 +/- 2.48	0.2364
Bene	IRQJ	Vysya	1.35e-06	23.55 +/- 3.48	23.82 +/- 5.09	23.04 +/- 2.40	0.1152
Bene	ITAJ	Adi-Dravider	1.13e-07	25.64 +/- 3.61	23.30 +/- 3.88	20.15 +/- 2.18	0.1807
Bene	ITAJ	Bhil	4.5e-14	23.18 +/- 1.81	23.30 +/- 3.88	22.56 +/- 2.10	0.1798
Bene	ITAJ	Bhumij	1.12e-09	29.85 +/- 3.87	23.30 +/- 3.88	25.35 +/- 3.57	0.1286
Bene	ITAJ	Birhor	3.53e-07	25.27 +/- 3.64	23.30 +/- 3.88	22.17 +/- 2.94	0.0785
Bene	ITAJ	Brahmin	0.000105	24.11 +/- 3.96	23.30 +/- 3.88	23.61 +/- 3.45	0.2598
Bene	ITAJ	Cochin	0.00975	23.45 +/- 4.41	23.30 +/- 3.88	19.13 +/- 2.87	0.1292
Bene	ITAJ	Gond	5.25e-22	25.27 +/- 2.25	23.30 +/- 3.88	22.91 +/- 2.47	0.1378
Bene	ITAJ	Great_Andamanese	2.1e-06	25.43 +/- 3.80	23.30 +/- 3.88	22.70 +/- 2.41	0.0582
Bene	ITAJ	Jains	0.00653	25.60 +/- 4.75	23.30 +/- 3.88	20.92 +/- 3.59	0.1613
Bene	ITAJ	Kallar	0.00255	26.27 +/- 4.72	23.30 +/- 3.88	22.12 +/- 2.80	0.1549
Bene	ITAJ	Kamsali	8.25e-06	21.92 +/- 3.07	23.30 +/- 3.88	20.18 +/- 2.21	0.1509
Bene	ITAJ	Kashmiri_Pandit	0.00683	29.02 +/- 4.74	23.30 +/- 3.88	23.45 +/- 2.09	0.3046
Bene	ITAJ	Kattunayakkan	6.53e-06	28.64 +/- 4.39	23.30 +/- 3.88	24.86 +/- 2.22	0.0974
Bene	ITAJ	Kharia	6.75e-15	28.41 +/- 3.10	23.30 +/- 3.88	24.93 +/- 2.38	0.1134
Bene	ITAJ	Korku	5.85e-06	24.71 +/- 3.78	23.30 +/- 3.88	23.60 +/- 2.88	0.111
Bene	ITAJ	Kshatriya	0.0105	25.03 +/- 4.72	23.30 +/- 3.88	21.92 +/- 3.24	0.2618
Bene	ITAJ	Madiga	4.35e-21	23.58 +/- 2.23	23.30 +/- 3.88	21.40 +/- 2.33	0.1654
Bene	ITAJ	Mala	7.28e-21	23.21 +/- 2.21	23.30 +/- 3.88	20.51 +/- 1.81	0.1626
Bene	ITAJ	Munda	3.9e-07	25.07 +/- 3.62	23.30 +/- 3.88	21.54 +/- 2.14	0.1381
Bene	ITAJ	Naidu	0.00203	21.01 +/- 3.75	23.30 +/- 3.88	20.36 +/- 3.60	0.1912
Bene	ITAJ	Nysha	0.000705	27.66 +/- 4.78	23.30 +/- 3.88	22.47 +/- 3.97	0.0321
Bene	ITAJ	Onge	0.00015	26.48 +/- 3.95	23.30 +/- 3.88	21.23 +/- 1.97	0.0191
Bene	ITAJ	Palliyar	2.17e-18	25.25 +/- 2.53	23.30 +/- 3.88	21.39 +/- 2.53	0.0931
Bene	ITAJ	Paniyas	4.12e-15	23.16 +/- 1.71	23.30 +/- 3.88	22.82 +/- 2.72	0.0516
Bene	ITAJ	Sahariya	4.42e-07	25.38 +/- 3.67	23.30 +/- 3.88	23.64 +/- 2.86	0.1272
Bene	ITAJ	Santhal	1.57e-08	26.13 +/- 3.54	23.30 +/- 3.88	23.01 +/- 3.38	0.1352
Bene	ITAJ	Tharu	1.5e-18	24.59 +/- 2.06	23.30 +/- 3.88	19.62 +/- 2.48	0.2147
Bene	ITAJ	Vysya	6.08e-07	22.58 +/- 3.29	23.30 +/- 3.88	23.04 +/- 2.40	0.1106
Bene	LIBJ	Bhil	1.65e-10	24.57 +/- 1.75	22.93 +/- 4.22	22.56 +/- 2.10	0.1644
Bene	LIBJ	Birhor	3.53e-07	26.53 +/- 3.82	22.93 +/- 4.22	22.17 +/- 2.94	0.077
Bene	LIBJ	Brahmin	0.00743	28.42 +/- 5.29	22.93 +/- 4.22	23.61 +/- 3.45	0.2153
Bene	LIBJ	Gond	1.58e-23	28.67 +/- 2.59	22.93 +/- 4.22	22.91 +/- 2.47	0.1473
Bene	LIBJ	Great_Andamanese	0.0003	27.72 +/- 4.68	22.93 +/- 4.22	22.70 +/- 2.41	0.06
Bene	LIBJ	Korku	0.000105	27.82 +/- 4.57	22.93 +/- 4.22	23.60 +/- 2.88	0.1213
Bene	LIBJ	Kshatriya	0.00525	24.61 +/- 4.40	22.93 +/- 4.22	21.92 +/- 3.24	0.1911
Bene	LIBJ	Madiga	9.75e-19	26.51 +/- 2.64	22.93 +/- 4.22	21.40 +/- 2.33	0.1648
Bene	LIBJ	Mala	8.25e-20	23.94 +/- 2.33	22.93 +/- 4.22	20.51 +/- 1.81	0.1509
Bene	LIBJ	Naidu	0.0075	24.00 +/- 4.47	22.93 +/- 4.22	20.36 +/- 3.60	0.1787
Bene	LIBJ	Paniyas	3.53e-16	29.21 +/- 3.09	22.93 +/- 4.22	22.82 +/- 2.72	0.0602
Bene	LIBJ	Sahariya	5.1e-06	26.18 +/- 3.99	22.93 +/- 4.22	23.64 +/- 2.86	0.1219
Bene	LIBJ	Santhal	6.82e-09	29.23 +/- 3.91	22.93 +/- 4.22	23.01 +/- 3.38	0.1386
Bene	LIBJ	Tharu	1.2e-12	24.54 +/- 2.60	22.93 +/- 4.22	19.62 +/- 2.48	0.1926
Bene	LIBJ	Vysya	2.25e-09	25.67 +/- 3.36	22.93 +/- 4.22	23.04 +/- 2.40	0.1038
Bene	Mala	Kashmiri_Pandit	0.0009	23.90 +/- 3.56	20.51 +/- 1.81	23.45 +/- 2.09	NA
Bene	MORJ	Bhil	3.15e-17	25.01 +/- 0.93	25.51 +/- 3.55	22.56 +/- 2.10	0.2164
Bene	MORJ	Bhumij	2.55e-08	30.48 +/- 4.17	25.51 +/- 3.55	25.35 +/- 3.57	0.1363
Bene	MORJ	Birhor	1.57e-10	26.61 +/- 3.34	25.51 +/- 3.55	22.17 +/- 2.94	0.083
Bene	MORJ	Chenchu	0.0173	28.12 +/- 5.39	25.51 +/- 3.55	22.91 +/- 4.32	0.0514
Bene	MORJ	Gond	1.95e-23	27.71 +/- 2.51	25.51 +/- 3.55	22.91 +/- 2.47	0.1578
Bene	MORJ	Great_Andamanese	1.73e-06	25.98 +/- 3.16	25.51 +/- 3.55	22.70 +/- 2.41	0.0577
Bene	MORJ	Kattunayakkan	1.27e-10	28.43 +/- 3.56	25.51 +/- 3.55	24.86 +/- 2.22	0.1017
Bene	MORJ	Korku	1.28e-05	24.12 +/- 3.76	25.51 +/- 3.55	23.60 +/- 2.88	0.1162
Bene	MORJ	Kshatriya	9e-05	27.31 +/- 3.33	25.51 +/- 3.55	21.92 +/- 3.24	0.3652
Bene	MORJ	Madiga	4.28e-24	26.43 +/- 2.14	25.51 +/- 3.55	21.40 +/- 2.33	0.2023
Bene	MORJ	Mala	5.02e-25	24.78 +/- 2.18	25.51 +/- 3.55	20.51 +/- 1.81	0.1908
Bene	MORJ	Munda	4.58e-07	26.34 +/- 3.81	25.51 +/- 3.55	21.54 +/- 2.14	0.1483
Bene	MORJ	Paniyas	2.03e-18	26.69 +/- 2.68	25.51 +/- 3.55	22.82 +/- 2.72	0.0591
Bene	MORJ	Sahariya	7.35e-07	24.95 +/- 3.64	25.51 +/- 3.55	23.64 +/- 2.86	0.1337
Bene	MORJ	Santhal	2.02e-14	28.09 +/- 2.84	25.51 +/- 3.55	23.01 +/- 3.38	0.1484
Bene	MORJ	Vaish	6.53e-05	29.05 +/- 4.61	25.51 +/- 3.55	22.74 +/- 3.28	NA
Bene	MORJ	Vysya	2.25e-09	26.60 +/- 3.49	25.51 +/- 3.55	23.04 +/- 2.40	0.1203
Bene	Sahariya	Bedouin	0.0232	27.35 +/- 5.30	23.64 +/- 2.86	28.86 +/- 8.04	0.1023
Bene	Sahariya	Druze	2.62e-06	28.29 +/- 4.25	23.64 +/- 2.86	29.37 +/- 5.51	0.1314
Bene	SYRJ	Bhil	6.07e-18	23.81 +/- 1.43	26.30 +/- 4.89	22.56 +/- 2.10	0.226
Bene	SYRJ	Birhor	3e-07	26.56 +/- 3.81	26.30 +/- 4.89	22.17 +/- 2.94	0.0888
Bene	SYRJ	Gond	6.68e-20	27.15 +/- 2.32	26.30 +/- 4.89	22.91 +/- 2.47	0.1679
Bene	SYRJ	Great_Andamanese	4.95e-06	26.27 +/- 4.00	26.30 +/- 4.89	22.70 +/- 2.41	0.064
Bene	SYRJ	Kattunayakkan	4.8e-05	29.07 +/- 4.67	26.30 +/- 4.89	24.86 +/- 2.22	0.1137
Bene	SYRJ	Kharia	4.5e-19	31.42 +/- 2.70	26.30 +/- 4.89	24.93 +/- 2.38	0.1331
Bene	SYRJ	Korku	0.00128	25.90 +/- 4.56	26.30 +/- 4.89	23.60 +/- 2.88	0.1298
Bene	SYRJ	Kshatriya	0.00054	26.02 +/- 3.47	26.30 +/- 4.89	21.92 +/- 3.24	0.4034
Bene	SYRJ	Madiga	3.9e-29	24.87 +/- 2.04	26.30 +/- 4.89	21.40 +/- 2.33	0.2108
Bene	SYRJ	Mala	3.45e-39	23.38 +/- 1.68	26.30 +/- 4.89	20.51 +/- 1.81	0.1985
Bene	SYRJ	Paniyas	6.67e-24	25.98 +/- 2.33	26.30 +/- 4.89	22.82 +/- 2.72	0.061
Bene	SYRJ	Sahariya	1.43e-15	25.66 +/- 2.76	26.30 +/- 4.89	23.64 +/- 2.86	0.1505
Bene	SYRJ	Santhal	7.5e-13	28.83 +/- 3.35	26.30 +/- 4.89	23.01 +/- 3.38	0.1644
Bene	SYRJ	Vysya	1.35e-13	26.10 +/- 2.82	26.30 +/- 4.89	23.04 +/- 2.40	0.1308
Bene	TUNJ	Adi-Dravider	1.35e-14	25.80 +/- 2.85	24.37 +/- 5.48	20.15 +/- 2.18	0.1918
Bene	TUNJ	Bhil	3.52e-14	24.72 +/- 1.74	24.37 +/- 5.48	22.56 +/- 2.10	0.2045
Bene	TUNJ	Bhumij	3.53e-05	31.09 +/- 4.96	24.37 +/- 5.48	25.35 +/- 3.57	0.1412
Bene	TUNJ	Birhor	5.62e-09	25.45 +/- 3.39	24.37 +/- 5.48	22.17 +/- 2.94	0.0821
Bene	TUNJ	Chenchu	0.00517	28.85 +/- 5.31	24.37 +/- 5.48	22.91 +/- 4.32	0.0539
Bene	TUNJ	Gond	9e-20	27.14 +/- 2.64	24.37 +/- 5.48	22.91 +/- 2.47	0.1562
Bene	TUNJ	Gounder	4.2e-12	30.35 +/- 3.61	24.37 +/- 5.48	24.12 +/- 2.15	0.2149
Bene	TUNJ	Great_Andamanese	0.000525	26.04 +/- 4.46	24.37 +/- 5.48	22.70 +/- 2.41	0.063
Bene	TUNJ	Jains	0.00233	26.20 +/- 4.70	24.37 +/- 5.48	20.92 +/- 3.59	0.1607
Bene	TUNJ	Kamsali	3.38e-05	24.83 +/- 2.73	24.37 +/- 5.48	20.18 +/- 2.21	0.1913
Bene	TUNJ	Kattunayakkan	1.8e-08	30.89 +/- 4.20	24.37 +/- 5.48	24.86 +/- 2.22	0.1057
Bene	TUNJ	Korku	1.5e-05	25.72 +/- 4.02	24.37 +/- 5.48	23.60 +/- 2.88	0.1232
Bene	TUNJ	Kshatriya	2.55e-05	25.48 +/- 3.94	24.37 +/- 5.48	21.92 +/- 3.24	0.2875
Bene	TUNJ	Madiga	3.68e-16	26.70 +/- 2.83	24.37 +/- 5.48	21.40 +/- 2.33	0.2047
Bene	TUNJ	Mala	7.5e-22	23.80 +/- 2.17	24.37 +/- 5.48	20.51 +/- 1.81	0.1816
Bene	TUNJ	Munda	1.65e-10	25.82 +/- 3.24	24.37 +/- 5.48	21.54 +/- 2.14	0.145
Bene	TUNJ	Naidu	0.033	23.49 +/- 4.61	24.37 +/- 5.48	20.36 +/- 3.60	0.2191
Bene	TUNJ	Palliyar	5.03e-15	27.29 +/- 2.98	24.37 +/- 5.48	21.39 +/- 2.53	0.1075
Bene	TUNJ	Paniyas	6.08e-16	28.02 +/- 2.70	24.37 +/- 5.48	22.82 +/- 2.72	0.0639
Bene	TUNJ	Sahariya	0.000825	26.23 +/- 4.56	24.37 +/- 5.48	23.64 +/- 2.86	0.1387
Bene	TUNJ	Santhal	7.35e-11	27.21 +/- 3.38	24.37 +/- 5.48	23.01 +/- 3.38	0.1425
Bene	TUNJ	Srivastava	0.0398	25.85 +/- 5.11	24.37 +/- 5.48	21.99 +/- 3.94	0.2418
Bene	TUNJ	Vysya	1.12e-10	25.89 +/- 3.16	24.37 +/- 5.48	23.04 +/- 2.40	0.1208
Bene	TURJ	Adi-Dravider	3.3e-11	24.65 +/- 3.02	25.51 +/- 3.85	20.15 +/- 2.18	0.216
Bene	TURJ	Bhil	1.13e-16	22.08 +/- 1.68	25.51 +/- 3.85	22.56 +/- 2.10	0.2283
Bene	TURJ	Bhumij	9.75e-06	31.70 +/- 4.91	25.51 +/- 3.85	25.35 +/- 3.57	0.1577
Bene	TURJ	Birhor	4.95e-08	27.52 +/- 3.81	25.51 +/- 3.85	22.17 +/- 2.94	0.0962
Bene	TURJ	Brahmin	6e-08	26.74 +/- 3.72	25.51 +/- 3.85	23.61 +/- 3.45	NA
Bene	TURJ	Gond	1.73e-20	27.11 +/- 2.60	25.51 +/- 3.85	22.91 +/- 2.47	0.1778
Bene	TURJ	Gounder	2.1e-08	29.03 +/- 3.96	25.51 +/- 3.85	24.12 +/- 2.15	0.2837
Bene	TURJ	Great_Andamanese	1.28e-13	27.69 +/- 3.15	25.51 +/- 3.85	22.70 +/- 2.41	0.0719
Bene	TURJ	Kamsali	1.8e-07	25.28 +/- 3.59	25.51 +/- 3.85	20.18 +/- 2.21	0.2262
Bene	TURJ	Kattunayakkan	1.2e-06	30.15 +/- 4.45	25.51 +/- 3.85	24.86 +/- 2.22	0.1203
Bene	TURJ	Korku	0.00975	25.36 +/- 4.76	25.51 +/- 3.85	23.60 +/- 2.88	0.1463
Bene	TURJ	Madiga	1.72e-14	23.69 +/- 2.63	25.51 +/- 3.85	21.40 +/- 2.33	0.2042
Bene	TURJ	Mala	7.35e-16	21.65 +/- 2.31	25.51 +/- 3.85	20.51 +/- 1.81	0.1924
Bene	TURJ	Munda	2.4e-08	25.11 +/- 3.43	25.51 +/- 3.85	21.54 +/- 2.14	0.1639
Bene	TURJ	Naidu	0.0143	20.28 +/- 3.86	25.51 +/- 3.85	20.36 +/- 3.60	0.232
Bene	TURJ	Paniyas	4.2e-13	26.75 +/- 3.09	25.51 +/- 3.85	22.82 +/- 2.72	0.0663
Bene	TURJ	Sahariya	0.00825	26.89 +/- 5.03	25.51 +/- 3.85	23.64 +/- 2.86	0.173
Bene	TURJ	Vysya	8.25e-05	23.16 +/- 3.77	25.51 +/- 3.85	23.04 +/- 2.40	0.1276
Bene	Vysya	Druze	5.17e-05	24.81 +/- 4.00	23.04 +/- 2.40	29.37 +/- 5.51	0.0987
Bene	YMNJ	Bhil	6.9e-22	25.66 +/- 1.80	28.21 +/- 4.63	22.56 +/- 2.10	0.2024
Bene	YMNJ	Bhumij	1.73e-06	32.23 +/- 4.79	28.21 +/- 4.63	25.35 +/- 3.57	0.1404
Bene	YMNJ	Birhor	1.13e-13	26.75 +/- 3.03	28.21 +/- 4.63	22.17 +/- 2.94	0.0847
Bene	YMNJ	Great_Andamanese	0.000172	28.03 +/- 4.66	28.21 +/- 4.63	22.70 +/- 2.41	0.0646
Bene	YMNJ	Kattunayakkan	2.4e-06	31.52 +/- 4.72	28.21 +/- 4.63	24.86 +/- 2.22	0.1134
Bene	YMNJ	Korku	0.00825	27.95 +/- 5.22	28.21 +/- 4.63	23.60 +/- 2.88	0.1418
Bene	YMNJ	Paniyas	6.08e-22	27.03 +/- 2.52	28.21 +/- 4.63	22.82 +/- 2.72	0.0635
Bene	YMNJ	Sahariya	2.32e-05	28.15 +/- 4.45	28.21 +/- 4.63	23.64 +/- 2.86	0.1531
Bene	YMNJ	Santhal	1.95e-15	28.53 +/- 3.08	28.21 +/- 4.63	23.01 +/- 3.38	0.1536
Bene	YMNJ	Vysya	1.35e-09	26.37 +/- 3.43	28.21 +/- 4.63	23.04 +/- 2.40	0.1176
Bhil	No significant results
Bhumij	No significant results
Birhor	No significant results
Brahmin	No significant results
Brahui	No significant results
Burusho	No significant results
Changapa	No significant results
Chenchu	No significant results
Cochin	Adi-Dravider	Bedouin	0.000285	19.30 +/- 3.25	19.94 +/- 3.36	16.20 +/- 2.34	0.0909
Cochin	ALGJ	Kuruchiyan	0.00021	17.24 +/- 2.88	16.14 +/- 2.22	18.16 +/- 3.09	0.11
Cochin	ALGJ	Madiga	0.036	19.10 +/- 3.76	16.14 +/- 2.22	17.23 +/- 2.84	0.1199
Cochin	ALGJ	Naidu	0.00675	20.08 +/- 3.73	16.14 +/- 2.22	17.83 +/- 5.57	0.1411
Cochin	Brahmin	Bedouin	0.00713	15.29 +/- 2.84	17.68 +/- 4.65	16.20 +/- 2.34	0.0708
Cochin	DJEJ	Kshatriya	0.000112	14.54 +/- 1.66	15.32 +/- 1.78	11.96 +/- 3.10	0.0813
Cochin	DJEJ	Kuruchiyan	9e-05	17.06 +/- 2.79	15.32 +/- 1.78	18.16 +/- 3.09	0.0811
Cochin	DJEJ	Madiga	0.000975	17.61 +/- 3.07	15.32 +/- 1.78	17.23 +/- 2.84	0.0833
Cochin	DJEJ	Malai_Kuravar	0.000112	13.58 +/- 2.23	15.32 +/- 1.78	14.96 +/- 4.92	0.0412
Cochin	DJEJ	Satnami	0.0232	18.57 +/- 3.60	15.32 +/- 1.78	17.67 +/- 6.20	0.0963
Cochin	GRKJ	Kuruchiyan	0.006	18.77 +/- 3.47	15.76 +/- 1.92	18.16 +/- 3.09	0.1511
Cochin	GRKJ	Madiga	0.00158	18.70 +/- 3.31	15.76 +/- 1.92	17.23 +/- 2.84	0.1393
Cochin	GRKJ	Malai_Kuravar	0.021	16.05 +/- 3.09	15.76 +/- 1.92	14.96 +/- 4.92	0.063
Cochin	IRQJ	Adi-Dravider	0.021	22.96 +/- 4.43	17.87 +/- 3.10	19.94 +/- 3.36	0.1441
Cochin	IRQJ	Bhil	0.0473	22.53 +/- 4.48	17.87 +/- 3.10	21.01 +/- 5.83	0.1399
Cochin	Kuruchiyan	Bedouin	0.00045	19.46 +/- 3.32	18.16 +/- 3.09	16.20 +/- 2.34	0.0869
Cochin	LIBJ	Bhil	4.65e-05	20.47 +/- 3.29	16.95 +/- 2.41	21.01 +/- 5.83	0.1102
Cochin	LIBJ	Jains	0.00428	19.02 +/- 3.48	16.95 +/- 2.41	15.51 +/- 3.65	0.1087
Cochin	LIBJ	Kashmiri_Pandit	0.0495	20.05 +/- 3.99	16.95 +/- 2.41	16.01 +/- 3.45	0.1399
Cochin	LIBJ	Madiga	1.8e-06	17.77 +/- 2.65	16.95 +/- 2.41	17.23 +/- 2.84	0.0983
Cochin	LIBJ	Malai_Kuravar	0.00975	15.72 +/- 2.95	16.95 +/- 2.41	14.96 +/- 4.92	0.0497
Cochin	LIBJ	Satnami	0.000623	20.51 +/- 3.53	16.95 +/- 2.41	17.67 +/- 6.20	0.1219
Cochin	MORJ	Jains	0.018	19.31 +/- 3.71	15.47 +/- 1.91	15.51 +/- 3.65	0.1416
Cochin	MORJ	Kashmiri_Pandit	0.00308	18.80 +/- 3.40	15.47 +/- 1.91	16.01 +/- 3.45	0.1991
Cochin	MORJ	Kuruchiyan	0.0009	18.21 +/- 3.17	15.47 +/- 1.91	18.16 +/- 3.09	0.1234
Cochin	MORJ	Madiga	0.00012	17.24 +/- 2.84	15.47 +/- 1.91	17.23 +/- 2.84	0.1154
Cochin	MORJ	Malai_Kuravar	0.00285	14.90 +/- 2.69	15.47 +/- 1.91	14.96 +/- 4.92	0.0536
Cochin	MORJ	Naidu	0.00015	18.99 +/- 3.14	15.47 +/- 1.91	17.83 +/- 5.57	0.1411
Cochin	MORJ	Satnami	0.0248	18.65 +/- 3.62	15.47 +/- 1.91	17.67 +/- 6.20	0.1402
Cochin	Tharu	Bedouin	0.0217	20.44 +/- 3.95	20.57 +/- 3.46	16.20 +/- 2.34	0.1169
Cochin	TUNJ	Madiga	0.0413	19.81 +/- 3.92	17.70 +/- 2.32	17.23 +/- 2.84	0.1135
Cochin	TURJ	Kuruchiyan	0.0057	18.29 +/- 3.37	15.82 +/- 1.73	18.16 +/- 3.09	0.142
Cochin	TURJ	Madiga	0.00375	19.13 +/- 3.48	15.82 +/- 1.73	17.23 +/- 2.84	0.1453
Cochin	TURJ	Malai_Kuravar	0.00263	16.24 +/- 2.92	15.82 +/- 1.73	14.96 +/- 4.92	0.0664
Cochin	TURJ	Satnami	0.0018	18.49 +/- 3.29	15.82 +/- 1.73	17.67 +/- 6.20	0.1522
Cochin	YMNJ	Kuruchiyan	0.0232	20.18 +/- 3.91	16.42 +/- 1.51	18.16 +/- 3.09	0.1052
Cochin	YMNJ	Madiga	0.000435	19.09 +/- 3.26	16.42 +/- 1.51	17.23 +/- 2.84	0.1103
Cochin	YMNJ	Malli	0.0292	13.19 +/- 2.58	16.42 +/- 1.51	13.86 +/- 3.22	0.0724
DJEJ	No significant results
Druze	No significant results
GEOJ	No significant results
Gond	No significant results
Gounder	No significant results
Great_Andamanese	No significant results
GRKJ	No significant results
Hazara	ALGJ	Changapa	2.03e-27	25.94 +/- 2.19	32.77 +/- 8.79	26.51 +/- 7.90	0.2624
Hazara	Aonaga	Balochi	5.33e-14	26.70 +/- 3.00	25.12 +/- 5.78	31.77 +/- 13.75	0.2311
Hazara	Aonaga	Druze	1.05e-15	29.24 +/- 3.13	25.12 +/- 5.78	30.23 +/- 6.17	0.1817
Hazara	Aonaga	Sindhi	1.8e-07	27.40 +/- 3.89	25.12 +/- 5.78	32.21 +/- 15.29	0.2767
Hazara	ASHJ	Changapa	3.22e-32	28.27 +/- 2.22	33.28 +/- 8.15	26.51 +/- 7.90	0.2903
Hazara	Changapa	Balochi	4.65e-11	26.69 +/- 3.29	26.51 +/- 7.90	31.77 +/- 13.75	NA
Hazara	Changapa	Druze	7.2e-47	29.61 +/- 1.85	26.51 +/- 7.90	30.23 +/- 6.17	0.2726
Hazara	Changapa	Sindhi	1.57e-10	26.84 +/- 3.37	26.51 +/- 7.90	32.21 +/- 15.29	NA
Hazara	DJEJ	Changapa	7.5e-31	26.86 +/- 2.10	33.24 +/- 7.92	26.51 +/- 7.90	0.2181
Hazara	GRKJ	Aonaga	1.87e-10	27.43 +/- 3.45	31.87 +/- 7.37	25.12 +/- 5.78	0.2018
Hazara	GRKJ	Changapa	8.25e-25	27.15 +/- 2.39	31.87 +/- 7.37	26.51 +/- 7.90	0.3071
Hazara	ITAJ	Changapa	2.4e-18	27.17 +/- 2.73	33.80 +/- 9.89	26.51 +/- 7.90	0.2436
Hazara	LIBJ	Changapa	2.1e-19	28.64 +/- 2.81	32.58 +/- 7.37	26.51 +/- 7.90	0.2456
Hazara	MORJ	Changapa	1.73e-26	27.29 +/- 2.34	32.47 +/- 7.96	26.51 +/- 7.90	0.2609
Hazara	TUNJ	Changapa	1.65e-33	27.93 +/- 2.15	32.48 +/- 6.64	26.51 +/- 7.90	0.2646
Ho	No significant results
IRNJ	No significant results
IRQJ	No significant results
ITAJ	No significant results
Jains	No significant results
Kalash	No significant results
Kallar	No significant results
Kamsali	No significant results
Kashmiri_Pandit	No significant results
Kattunayakkan	No significant results
Kharia	No significant results
Korku	No significant results
Kshatriya	No significant results
Kuruchiyan	No significant results
LIBJ	No significant results
Lodi	No significant results
Madiga	No significant results
Makrani	No significant results
Mala	No significant results
Malai_Kuravar	No significant results
Malli	No significant results
Meghawal	No significant results
Minicoy	No significant results
MORJ	No significant results
Munda	No significant results
Naidu	No significant results
Narikkuravar	No significant results
Nysha	No significant results
Onge	No significant results
Palestinian	No significant results
Palliyar	No significant results
Paniyas	No significant results
Pathan	No significant results
Sahariya	No significant results
Santhal	No significant results
Satnami	No significant results
Sherpa	No significant results
Sindhi	No significant results
Srivastava	No significant results
Subba	No significant results
SYRJ	No significant results
Tharu	No significant results
Tibet	No significant results
TUNJ	No significant results
TURJ	No significant results
Uygur	No significant results
Vaish	No significant results
Vedda	No significant results
Velama	No significant results
Vysya	No significant results
YMNJ	No significant results

## Sheet: Table S5
Table S5. mtDNA haplogroups of Cochin Jews samples used in this study (based on HaploGrep2).
mtDNA Haplogroup	No. of Samples (%)
R	7 (33.33%)
D5b2	4 (19.05%)
U	2 (9.52%)
R6a1	2 (9.52%)
M	1 (4.76%)
U8b1a1	1 (4.76%)
G2a	1 (4.76%)
R30b1	1 (4.76%)
M45a	1 (4.76%)
M39	1 (4.76%)

## Sheet: Table S6
Table S6. Q ratio values between Cochin Jews and other Jewish and Indian populations.
Population	Q-ratio
Srivastava	4.5326
Minicoy	1.0419
Vedda	1.0158
Malai_Kuravar	1.0034
Kamsali	0.8804
Changapa	0.8732
Sherpa	0.8184
Gounder	0.7832
Palliyar	0.778
Paniyas	0.7258
Velama	0.7185
Naidu	0.682
Bene	0.6378
Kattunayakkan	0.6277
Vysya	0.6088
Bhil	0.5978
Lodi	0.5974
DJEJ	0.5695
YMNJ	0.5665
IRNJ	0.5604
Brahmin	0.5449
GEOJ	0.5374
ASHJ	0.5346
TUNJ	0.5337
Kuruchiyan	0.5307
Satnami	0.5274
SYRJ	0.524
Madiga	0.5238
LIBJ	0.5223
GRKJ	0.5212
Kshatriya	0.5172
Kallar	0.516
Tharu	0.5147
Malli	0.5105
ITAJ	0.5081
IRQJ	0.5064
ALGJ	0.5052
Chenchu	0.5023
Jains	0.4983
MORJ	0.4935
Mala	0.4862
TURJ	0.4844
Adi-Dravider	0.4578
Kashmiri_Pandit	0.4555
Vaish	0.4358
Narikkuravar	0.4303
Meghawal	0.3624
